# Supplementary material for: Entamoeba histolytica Cyclooxygenase-Like Protein Regulates Cysteine Protease Expression and Virulence
Source: Front Cell Infect Microbiol. 2019 Jan 9;8:447. doi: 10.3389/fcimb.2018.00447 (PMC6333869; doi:10.3389/fcimb.2018.00447)
Supplement: Supplementary Table 1 — Entire proteomics profile of control Eh and EhCoxgs with mass spectrometry counts, accession number and protein ID. [file Table_1.XLSX]

## Sheet: Sheet1
													Total Spectrum Count	Total Spectrum Count
													Uncategorized Sample	Uncategorized Sample
													S8163_G3_Control_180109	S8164_Cox_Ko_180109
#	Identified Proteins (2524)								Accession Number	Alternate ID	Molecular Weight		534	583
1	Pyruvate, phosphate dikinase OS=Entamoeba histolytica GN=CL6EHI_009530 PE=3 SV=1								A0A175JK66_ENTHI (+4)		98 kDa		433	510
2	Aldehyde-alcohol dehydrogenase OS=Entamoeba histolytica GN=CL6EHI_160940 PE=3 SV=1								A0A175JQB7_ENTHI (+1)		96 kDa		517	499
3	Enolase, putative OS=Entamoeba histolytica PE=2 SV=1								A0A060N511_ENTHI (+11)		47 kDa		374	439
4	Pyruvate:ferredoxin oxidoreductase, putative OS=Entamoeba histolytica HM-1:IMSS-A GN=EHI7A_076830 PE=4 SV=1								N9TJX2_ENTHI (+1)		128 kDa		316	306
5	Aminoacyl-histidine dipeptidase putative OS=Entamoeba histolytica GN=CL6EHI_042170 PE=4 SV=1								A0A175JR88_ENTHI (+5)		57 kDa		279	285
6	Myosin heavy chain OS=Entamoeba histolytica GN=CL6EHI_110180 PE=3 SV=1								A0A175JF92_ENTHI (+4)		247 kDa		251	248
7	Glyceraldehyde-3-phosphate dehydrogenase OS=Entamoeba histolytica GN=CL6EHI_008200 PE=3 SV=1								A0A175JYB0_ENTHI (+3)		36 kDa		208	216
8	Actin, putative OS=Entamoeba histolytica PE=2 SV=1								S0AVA7_ENTHI		42 kDa		199	219
9	Phosphoglycerate kinase OS=Entamoeba histolytica PE=2 SV=1								A0A060N290_ENTHI (+7)		45 kDa		189	197
10	Alcohol dehydrogenase 3, putative OS=Entamoeba histolytica PE=2 SV=1								S0AW68_ENTHI		42 kDa		195	190
11	Peroxiredoxin OS=Entamoeba histolytica GN=CL6EHI_061980 PE=4 SV=1								A0A175JYR8_ENTHI (+7)		26 kDa		160	182
12	Acetyl-coa synthetase putative OS=Entamoeba histolytica GN=CL6EHI_178960 PE=4 SV=1								A0A175JFF7_ENTHI (+5)		77 kDa		151	172
13	Uncharacterized protein OS=Entamoeba histolytica GN=CL6EHI_030750 PE=4 SV=1								A0A175JNQ5_ENTHI (+1)		131 kDa		157	159
14	Fructose-1,6-bisphosphate aldolase, putative OS=Entamoeba histolytica PE=2 SV=1								A0A060N0E3_ENTHI (+3)		36 kDa		157	140
15	NADP-dependent alcohol dehydrogenase OS=Entamoeba histolytica PE=2 SV=1								A0A060N090_ENTHI (+10)		39 kDa		165	157
16	Elongation factor 2 OS=Entamoeba histolytica GN=CL6EHI_166810 PE=4 SV=1								A0A175JJW7_ENTHI (+5)		97 kDa		159	151
17	Malic enzyme putative OS=Entamoeba histolytica GN=CL6EHI_044970 PE=4 SV=1								A0A175JE87_ENTHI (+5)		53 kDa		132	141
18	Elongation factor 1-alpha OS=Entamoeba histolytica PE=2 SV=1								A0A060N5H8_ENTHI (+5)		48 kDa		139	182
19	Cysteine proteinase 1, putative OS=Entamoeba histolytica PE=2 SV=1								A0A060N046_ENTHI		35 kDa		137	131
20	Clathrin heavy chain OS=Entamoeba histolytica KU27 GN=EHI5A_063650 PE=3 SV=1								M2S690_ENTHI (+2)		193 kDa		152	141
21	Heat shock protein 70 putative OS=Entamoeba histolytica GN=CL6EHI_052860 PE=3 SV=1								A0A175JRB9_ENTHI (+1)		72 kDa		183	155
22	Profilin OS=Entamoeba histolytica GN=EHI_176140 PE=3 SV=1								C4MB21_ENTHI (+4)		13 kDa		113	131
23	Alcohol dehydrogenase, putative OS=Entamoeba histolytica PE=2 SV=1								A0A060N0A4_ENTHI (+10)		42 kDa		114	127
24	Triosephosphate isomerase OS=Entamoeba histolytica GN=CL6EHI_056480 PE=3 SV=1								A0A175JU33_ENTHI (+5)		28 kDa		107	103
25	Type A flavoprotein, putative OS=Entamoeba histolytica PE=2 SV=1								S0AWK7_ENTHI		46 kDa		90	93
26	2,3-bisphosphoglycerate-independent phosphoglycerate mutase putative OS=Entamoeba histolytica GN=CL6EHI_050940 PE=4 SV=1								A0A175JEY6_ENTHI (+5)		62 kDa		82	86
27	Thioredoxin reductase OS=Entamoeba histolytica GN=CL6EHI_155440 PE=3 SV=1								A0A175JHN8_ENTHI (+5)		34 kDa		87	94
28	Uncharacterized protein OS=Entamoeba histolytica GN=CL6EHI_083620 PE=4 SV=1								A0A175JWX8_ENTHI (+5)		185 kDa		71	71
29	Phosphoglucomutase/phosphomannomutase family protein OS=Entamoeba histolytica PE=2 SV=1								A0A060N0A9_ENTHI (+6)		65 kDa		80	82
30	Rab GDP dissociation inhibitor OS=Entamoeba histolytica PE=2 SV=1								A0A060N1G1_ENTHI (+5)		49 kDa		79	89
31	Actin binding protein putative OS=Entamoeba histolytica GN=CL6EHI_104390 PE=4 SV=1								A0A175JL19_ENTHI (+2)		64 kDa		104	81
32	Actophorin putative OS=Entamoeba histolytica GN=CL6EHI_197480 PE=3 SV=1								A0A175JGQ9_ENTHI (+5)		16 kDa		76	66
33	Calponin homology domain protein putative OS=Entamoeba histolytica GN=CL6EHI_199000 PE=4 SV=1								A0A175JHL8_ENTHI (+5)		70 kDa		86	64
34	Fe-s cluster assembly protein nifu putative OS=Entamoeba histolytica GN=CL6EHI_049620 PE=4 SV=1								A0A175JEY5_ENTHI (+5)		39 kDa		61	53
35	Superoxide dismutase OS=Entamoeba histolytica GN=CL6EHI_159160 PE=3 SV=1								A0A175JIL5_ENTHI (+4)		22 kDa		81	72
36	Gal galnac lectin subunit igl1 OS=Entamoeba histolytica GN=CL6EHI_006980 PE=4 SV=1								A0A175JMG9_ENTHI (+1)		120 kDa		65	60
37	Adenylyl cyclase-associated protein OS=Entamoeba histolytica GN=CL6EHI_136150 PE=3 SV=1								A0A175JNV3_ENTHI (+3)		53 kDa		133	153
38	Cysteine proteinase 2 OS=Entamoeba histolytica PE=2 SV=1								A0A060N5V8_ENTHI (+13)		35 kDa		69	72
39	Lysine--tRNA ligase OS=Entamoeba histolytica GN=CL6EHI_047810 PE=3 SV=1								A0A175JW60_ENTHI (+1)		87 kDa		58	65
40	Pyrophosphate--fructose 6-phosphate 1-phosphotransferase OS=Entamoeba histolytica GN=CL6EHI_000730 PE=3 SV=1								A0A175JKZ9_ENTHI (+5)		60 kDa		70	72
41	Phosphoglucomutase putative OS=Entamoeba histolytica GN=CL6EHI_110120 PE=3 SV=1								A0A175JEW3_ENTHI (+6)		61 kDa		58	64
42	14-3-3 protein 2 OS=Entamoeba histolytica GN=CL6EHI_098280 PE=3 SV=1								A0A175JIW7_ENTHI (+6)		28 kDa		65	68
43	V-type ATPase a subunit putative OS=Entamoeba histolytica GN=CL6EHI_043010 PE=3 SV=1								A0A175JUA1_ENTHI (+4)		67 kDa		64	68
44	Uncharacterized protein OS=Entamoeba histolytica GN=CL6EHI_101240 PE=4 SV=1								A0A175JWI4_ENTHI (+3)		96 kDa		73	59
45	Uncharacterized protein OS=Entamoeba histolytica GN=EHI_105210 PE=4 SV=1								C4M126_ENTHI (+2)		38 kDa		55	59
46	Malate dehydrogenase, putative OS=Entamoeba histolytica HM-1:IMSS-B GN=EHI8A_187580 PE=4 SV=1								M3UPI1_ENTHI		40 kDa		62	53
47	Wd repeat protein OS=Entamoeba histolytica GN=CL6EHI_118160 PE=4 SV=1								A0A175JKB1_ENTHI (+2)		65 kDa		51	56
48	Actin-binding protein cofilin tropomyosin family OS=Entamoeba histolytica GN=CL6EHI_168340 PE=4 SV=1								A0A175JSA9_ENTHI (+5)		16 kDa		64	59
49	Filopodin putative OS=Entamoeba histolytica GN=CL6EHI_080740 PE=4 SV=1								A0A175JXL6_ENTHI (+4)		152 kDa		90	91
50	14-3-3 protein 3 OS=Entamoeba histolytica GN=CL6EHI_006810 PE=3 SV=1								A0A175JLP8_ENTHI (+5)		28 kDa		63	59
51	Uncharacterized protein OS=Entamoeba histolytica GN=CL6EHI_021360 PE=3 SV=1								A0A175JLD9_ENTHI (+5)		19 kDa		58	47
52	70 kDa heat shock protein putative OS=Entamoeba histolytica GN=CL6EHI_199590 PE=3 SV=1								A0A175JV63_ENTHI (+5)		73 kDa		48	57
53	Purine nucleoside phosphorylase putative OS=Entamoeba histolytica GN=CL6EHI_130960 PE=4 SV=1								A0A175JJ54_ENTHI (+2)		26 kDa		48	59
54	UDP-glucose pyrophosphorylase putative OS=Entamoeba histolytica GN=CL6EHI_000440 PE=4 SV=1								A0A175JL37_ENTHI (+5)		54 kDa		53	45
55	Uncharacterized protein OS=Entamoeba histolytica GN=CL6EHI_005150 PE=4 SV=1								A0A175JM50_ENTHI (+5)		99 kDa		53	55
56	Protein disulfide isomerase putative OS=Entamoeba histolytica GN=CL6EHI_071590 PE=3 SV=1								A0A175K038_ENTHI (+3)		42 kDa		57	62
57	L-myo-inositol 1 phosphate synthase OS=Entamoeba histolytica GN=CL6EHI_070720 PE=4 SV=1								A0A175JTJ8_ENTHI (+2)		57 kDa		56	51
58	Filamin 2 putative OS=Entamoeba histolytica GN=CL6EHI_104630 PE=4 SV=1								A0A175JKB9_ENTHI (+5)		95 kDa		55	48
59	Alpha-1,4 glucan phosphorylase OS=Entamoeba histolytica HM-3:IMSS GN=KM1_134950 PE=3 SV=1								M7W6A0_ENTHI		99 kDa		54	46
60	Cysteine proteinase, putative OS=Entamoeba histolytica PE=2 SV=1								A0A060N0C0_ENTHI (+12)		35 kDa		53	50
61	Dead deah box helicase putative OS=Entamoeba histolytica GN=CL6EHI_093900 PE=3 SV=1								A0A175JK84_ENTHI (+5)		44 kDa		77	37
62	Carbamoyl phosphate synthase large subunit OS=Entamoeba histolytica GN=CL6EHI_198670 PE=4 SV=1								A0A175JI75_ENTHI (+3)		6 kDa		42	61
63	Transketolase putative OS=Entamoeba histolytica GN=CL6EHI_002160 PE=4 SV=1								A0A175JVL2_ENTHI (+1)		73 kDa		38	49
64	1 4-alpha-glucan branching enzyme putative OS=Entamoeba histolytica GN=CL6EHI_106090 PE=4 SV=1								A0A175JQT7_ENTHI (+5)		78 kDa		52	43
65	Cysteine synthase a putative OS=Entamoeba histolytica GN=CL6EHI_024230 PE=4 SV=1								A0A175JMH4_ENTHI (+3)		37 kDa		41	54
66	Glycogen synthase putative OS=Entamoeba histolytica GN=CL6EHI_085980 PE=4 SV=1								A0A175JQQ6_ENTHI (+5)		155 kDa		64	47
67	Calmodulin putative OS=Entamoeba histolytica GN=CL6EHI_010020 PE=4 SV=1								A0A175JMS0_ENTHI (+4)		15 kDa		48	46
68	Uncharacterized protein OS=Entamoeba histolytica GN=CL6EHI_161070 PE=4 SV=1								A0A175JQ71_ENTHI (+6)		24 kDa		49	55
69	Myosin heavy chain OS=Entamoeba histolytica GN=CL6EHI_140720 PE=4 SV=1								A0A175JR78_ENTHI (+5)		152 kDa		41	49
70	NAD FAD-dependent dehydrogenase putative OS=Entamoeba histolytica GN=CL6EHI_099700 PE=4 SV=1								A0A175JUF2_ENTHI (+1)		116 kDa		49	46
71	Hydroxylamine reductase putative OS=Entamoeba histolytica GN=CL6EHI_004600 PE=3 SV=1								A0A175JKL4_ENTHI (+5)		60 kDa		451	509
72	Aldehyde-alcohol dehydrogenase OS=Entamoeba histolytica GN=CL6EHI_150490 PE=3 SV=1								A0A175JNJ7_ENTHI (+1)		96 kDa		43	50
73	Gal galnac lectin heavy subunit OS=Entamoeba histolytica GN=CL6EHI_012270 PE=4 SV=1								A0A175JEM6_ENTHI (+1)		144 kDa		47	48
74	Adenosylhomocysteinase OS=Entamoeba histolytica GN=CL6EHI_068250 PE=3 SV=1								A0A175JEU9_ENTHI (+5)		52 kDa		34	47
75	p-glyco protein 6 putative OS=Entamoeba histolytica GN=CL6EHI_101230 PE=4 SV=1								A0A175JWU8_ENTHI (+1)		143 kDa		35	50
76	Glucosamine 6 phosphate isomerase putative OS=Entamoeba histolytica GN=CL6EHI_174640 PE=4 SV=1								A0A175JKS8_ENTHI (+4)		76 kDa		37	38
77	Arp2/3 complex 34 kDa subunit OS=Entamoeba histolytica GN=CL6EHI_091250 PE=3 SV=1								A0A175JVH6_ENTHI (+1)		34 kDa		38	45
78	WD domain containing protein OS=Entamoeba histolytica GN=CL6EHI_103410 PE=4 SV=1								A0A175JH00_ENTHI (+2)		111 kDa		36	50
79	Uncharacterized protein OS=Entamoeba histolytica GN=CL6EHI_010570 PE=4 SV=1								A0A175JJW8_ENTHI (+5)		33 kDa		35	45
80	Uncharacterized protein OS=Entamoeba histolytica GN=CL6EHI_164800 PE=4 SV=1								A0A175JP22_ENTHI (+5)		101 kDa		30	33
81	Uncharacterized protein OS=Entamoeba histolytica GN=CL6EHI_138990 PE=4 SV=1								A0A175JSC2_ENTHI (+3)		161 kDa		32	32
82	4-alpha-glucanotransferase putative OS=Entamoeba histolytica GN=CL6EHI_148560 PE=4 SV=1								A0A175JDY2_ENTHI (+4)		103 kDa		40	30
83	Piwi putative OS=Entamoeba histolytica GN=CL6EHI_125650 PE=3 SV=1								A0A175JGJ3_ENTHI (+4)		110 kDa		37	39
84	Glutamate synthase beta subunit putative OS=Entamoeba histolytica GN=CL6EHI_110520 PE=4 SV=1								A0A175JER8_ENTHI (+2)		49 kDa		37	40
85	Phosphotransferase OS=Entamoeba histolytica GN=CL6EHI_098560 PE=3 SV=1								A0A175JJ23_ENTHI (+1)		49 kDa		31	40
86	Uncharacterized protein OS=Entamoeba histolytica GN=EHI_200560 PE=4 SV=1								C4M3X2_ENTHI		232 kDa		36	34
87	Glutaminyl-tRNA synthetase putative OS=Entamoeba histolytica GN=CL6EHI_062700 PE=3 SV=1								A0A175JNW8_ENTHI (+5)		87 kDa		40	30
88	Uncharacterized protein OS=Entamoeba histolytica GN=CL6EHI_098800 PE=4 SV=1								A0A175JWF7_ENTHI (+5)		41 kDa		30	47
89	Dihydropyrimidine dehydrogenase putative OS=Entamoeba histolytica GN=CL6EHI_012980 PE=4 SV=1								A0A175JID4_ENTHI (+5)		99 kDa		34	37
90	Isoleucyl-tRNA synthetase putative OS=Entamoeba histolytica GN=CL6EHI_177660 PE=3 SV=1								A0A175JJY4_ENTHI (+5)		123 kDa		36	31
91	Galactokinase putative OS=Entamoeba histolytica GN=CL6EHI_094100 PE=4 SV=1								A0A175JKA2_ENTHI (+5)		43 kDa		32	43
92	Cysteine desulfurase putative OS=Entamoeba histolytica GN=CL6EHI_136380 PE=3 SV=1								A0A175JPP1_ENTHI (+5)		43 kDa		31	34
93	Leucyl-tRNA synthetase putative OS=Entamoeba histolytica GN=CL6EHI_161970 PE=3 SV=1								A0A175JTR3_ENTHI (+5)		122 kDa		22	34
94	Grainin 2 OS=Entamoeba histolytica GN=CL6EHI_167310 PE=4 SV=1								A0A175JZ74_ENTHI (+5)		24 kDa		37	41
95	Actin-related protein 2/3 complex subunit OS=Entamoeba histolytica GN=CL6EHI_094120 PE=3 SV=1								A0A175JJK0_ENTHI (+2)		41 kDa		35	33
96	Cortexillin putative OS=Entamoeba histolytica GN=CL6EHI_104560 PE=4 SV=1								A0A175JL41_ENTHI (+3)		65 kDa		31	35
97	Uncharacterized protein OS=Entamoeba histolytica GN=CL6EHI_140740 PE=4 SV=1								A0A175JR89_ENTHI (+5)		52 kDa		36	41
98	V-type ATPase b subunit putative OS=Entamoeba histolytica GN=CL6EHI_189850 PE=3 SV=1								A0A175JV93_ENTHI (+5)		55 kDa		28	29
99	Heat shock protein 90 putative OS=Entamoeba histolytica GN=CL6EHI_196940 PE=3 SV=1								A0A175JGJ2_ENTHI (+3)		83 kDa		31	40
100	Actin-like protein putative OS=Entamoeba histolytica GN=CL6EHI_111050 PE=3 SV=1								A0A175JTD0_ENTHI (+6)		45 kDa		38	39
101	Thioredoxin OS=Entamoeba histolytica GN=CL6EHI_004490 PE=3 SV=1								A0A175JJS3_ENTHI (+5)		12 kDa		34	30
102	Asparaginyl-tRNA synthetase, putative OS=Entamoeba histolytica PE=2 SV=1								A0A060N006_ENTHI (+6)		52 kDa		31	31
103	Xaa-pro dipeptidase putative OS=Entamoeba histolytica GN=CL6EHI_010070 PE=3 SV=1								A0A175JM25_ENTHI (+5)		54 kDa		32	31
104	Methionine aminopeptidase 2 OS=Entamoeba histolytica PE=2 SV=1								A0A060N572_ENTHI (+6)		46 kDa		32	28
105	Calreticulin putative OS=Entamoeba histolytica GN=CL6EHI_136160 PE=3 SV=1								A0A175JPK5_ENTHI (+4)		45 kDa		32	29
106	Seryl-tRNA synthetase putative OS=Entamoeba histolytica GN=CL6EHI_092640 PE=4 SV=1								A0A175JG90_ENTHI (+5)		52 kDa		25	35
107	Eukaryotic translation elongation factor 1 gamma putative OS=Entamoeba histolytica GN=CL6EHI_119540 PE=4 SV=1								A0A175JW24_ENTHI (+5)		18 kDa		19	30
108	Phenylalanyl-tRNA synthetase beta subunit putative OS=Entamoeba histolytica GN=CL6EHI_002130 PE=4 SV=1								A0A175JWI2_ENTHI (+5)		65 kDa		34	25
109	EF-hand calcium-binding domain containing protein OS=Entamoeba histolytica PE=2 SV=1								A0A060N275_ENTHI (+8)		27 kDa		25	31
110	Zn-dependent peptidase putative OS=Entamoeba histolytica GN=CL6EHI_124430 PE=4 SV=1								A0A175JLH4_ENTHI (+5)		111 kDa		27	24
111	Adenylate kinase OS=Entamoeba histolytica GN=CL6EHI_135470 PE=3 SV=1								A0A175JXG4_ENTHI (+6)		21 kDa		29	30
112	F-actin capping protein beta subunit putative OS=Entamoeba histolytica GN=CL6EHI_005020 PE=4 SV=1								A0A175JM88_ENTHI (+5)		31 kDa		33	30
113	Actin-binding protein cofilin tropomyosin family OS=Entamoeba histolytica GN=CL6EHI_186840 PE=4 SV=1								A0A175JH12_ENTHI (+5)		16 kDa		32	35
114	Glycyl-tRNA synthetase putative OS=Entamoeba histolytica GN=CL6EHI_073460 PE=4 SV=1								A0A175JJ92_ENTHI (+3)		71 kDa		28	36
115	Aminopeptidase OS=Entamoeba histolytica GN=CL6EHI_008380 PE=3 SV=1								A0A175JMM1_ENTHI (+5)		95 kDa		37	31
116	Rab family GTPase OS=Entamoeba histolytica GN=CL6EHI_108610 PE=4 SV=1								A0A175JVM2_ENTHI (+4)		23 kDa		33	34
117	Helicase putative OS=Entamoeba histolytica GN=CL6EHI_151600 PE=4 SV=1								A0A175JCT1_ENTHI (+5)		47 kDa		30	31
118	Cortexillin II putative OS=Entamoeba histolytica GN=CL6EHI_103430 PE=4 SV=1								A0A175JGT8_ENTHI (+4)		68 kDa		30	24
119	Alanyl-tRNA synthetase putative OS=Entamoeba histolytica GN=CL6EHI_198790 PE=3 SV=1								A0A175JHS1_ENTHI (+5)		111 kDa		30	33
120	NADP transhydrogenase subunit alpha putative OS=Entamoeba histolytica GN=CL6EHI_014030 PE=4 SV=1								A0A175JJD3_ENTHI (+1)		118 kDa		29	29
121	Threonine dehydratase putative OS=Entamoeba histolytica GN=CL6EHI_049910 PE=4 SV=1								A0A175JFL1_ENTHI (+5)		47 kDa		29	35
122	Coatomer subunit beta' OS=Entamoeba histolytica GN=CL6EHI_004590 PE=3 SV=1								A0A175JJV7_ENTHI (+5)		91 kDa		27	29
123	Rho guanine nucleotide exchange factor putative OS=Entamoeba histolytica GN=CL6EHI_005910 PE=4 SV=1								A0A175JQ78_ENTHI (+1)		107 kDa		28	30
124	Dynamin-like protein OS=Entamoeba histolytica GN=CL6EHI_052740 PE=3 SV=1								A0A175JRF3_ENTHI (+5)		75 kDa		22	21
125	Heat repeat domain containing protein OS=Entamoeba histolytica GN=CL6EHI_078260 PE=4 SV=1								A0A175JT21_ENTHI (+5)		238 kDa		26	20
126	Uncharacterized protein OS=Entamoeba histolytica GN=CL6EHI_118750 PE=4 SV=1								A0A175JJN8_ENTHI (+5)		15 kDa		22	32
127	Ubiquitin-activating enzyme putative OS=Entamoeba histolytica GN=CL6EHI_020270 PE=3 SV=1								A0A175JW95_ENTHI (+2)		112 kDa		29	32
128	Malate dehydrogenase OS=Entamoeba histolytica PE=2 SV=1								A0A060N2G4_ENTHI (+2)		39 kDa		26	24
129	Uncharacterized protein OS=Entamoeba histolytica GN=CL6EHI_092490 PE=4 SV=1								A0A175JGG0_ENTHI (+4)		54 kDa		28	33
130	Cdc48-like protein putative OS=Entamoeba histolytica GN=CL6EHI_176970 PE=4 SV=1								A0A175JJR5_ENTHI (+5)		86 kDa		22	23
131	Coatomer alpha subunit putative OS=Entamoeba histolytica GN=CL6EHI_088090 PE=4 SV=1								A0A175JTX8_ENTHI (+4)		90 kDa		20	28
132	Glutamyl-tRNA synthetase putative OS=Entamoeba histolytica GN=CL6EHI_155570 PE=3 SV=1								A0A175JH91_ENTHI (+5)		63 kDa		24	33
133	Polyadenylate-binding protein putative OS=Entamoeba histolytica GN=CL6EHI_033250 PE=4 SV=1								A0A175JUW1_ENTHI (+6)		59 kDa		22	33
134	Threonyl-tRNA synthetase putative OS=Entamoeba histolytica GN=CL6EHI_103730 PE=3 SV=1								A0A175JGW9_ENTHI (+5)		78 kDa		29	28
135	90 kDa heat shock protein putative OS=Entamoeba histolytica GN=CL6EHI_163480 PE=3 SV=1								A0A175JRA1_ENTHI (+5)		81 kDa		20	25
136	Coatomer subunit gamma OS=Entamoeba histolytica GN=CL6EHI_040700 PE=3 SV=1								A0A175JTJ6_ENTHI (+5)		95 kDa		22	27
137	Adaptor protein (AP) family protein OS=Entamoeba histolytica GN=EHI_013040 PE=4 SV=1								B1N2V8_ENTHI (+4)		123 kDa		28	30
138	Actin-related protein 2/3 complex subunit 4 OS=Entamoeba histolytica GN=CL6EHI_030820 PE=3 SV=1								A0A175JCW9_ENTHI (+2)		22 kDa		26	24
139	Peptidyl-prolyl cis-trans isomerase OS=Entamoeba histolytica GN=CL6EHI_125840 PE=3 SV=1								A0A175JH81_ENTHI (+5)		18 kDa		21	27
140	Filopodin putative OS=Entamoeba histolytica GN=CL6EHI_167130 PE=4 SV=1								A0A175JJA2_ENTHI (+5)		180 kDa		27	23
141	Aspartyl-tRNA synthetase putative OS=Entamoeba histolytica GN=CL6EHI_175050 PE=3 SV=1								A0A175JLK2_ENTHI (+5)		63 kDa		25	29
142	UDP-glucose 4-epimerase putative OS=Entamoeba histolytica GN=CL6EHI_192050 PE=3 SV=1								A0A175JV33_ENTHI (+5)		38 kDa		24	26
143	Delta subunit (Fragment) OS=Entamoeba histolytica PE=4 SV=1								Q1EQ19_ENTHI		114 kDa		24	27
144	Rho GTPase activating protein putative OS=Entamoeba histolytica GN=CL6EHI_187110 PE=4 SV=1								A0A175JH43_ENTHI (+4)		105 kDa		20	27
145	Aspartate ammonia-lyase putative OS=Entamoeba histolytica GN=CL6EHI_150390 PE=4 SV=1								A0A175JNI6_ENTHI (+5)		52 kDa		23	26
146	Putative transcription enhancer protein OS=Entamoeba histolytica GN=CL6EHI_140650 PE=4 SV=1								A0A175JQB8_ENTHI (+5)		132 kDa		26	28
147	AP complex subunit beta OS=Entamoeba histolytica GN=CL6EHI_023600 PE=3 SV=1								A0A175JVW3_ENTHI (+5)		81 kDa		31	26
148	Unconventional myosin ib OS=Entamoeba histolytica GN=CL6EHI_110810 PE=3 SV=1								A0A175JEV1_ENTHI (+4)		119 kDa		18	26
149	Geranylgeranyl pyrophosphate synthase putative OS=Entamoeba histolytica GN=CL6EHI_105060 PE=3 SV=1								A0A175JMB9_ENTHI (+2)		40 kDa		27	33
150	Coatomer subunit beta OS=Entamoeba histolytica GN=CL6EHI_088220 PE=4 SV=1								A0A175JUY9_ENTHI (+5)		104 kDa		24	23
151	Actin putative OS=Entamoeba histolytica GN=CL6EHI_198930 PE=3 SV=1								A0A175JIC7_ENTHI (+6)		47 kDa		23	24
152	Acyl-coa synthetase putative OS=Entamoeba histolytica GN=CL6EHI_010560 PE=4 SV=1								A0A175JKL6_ENTHI (+5)		112 kDa		26	25
153	3,2,5-bisphosphate nucleotidase putative OS=Entamoeba histolytica GN=CL6EHI_193350 PE=4 SV=1								A0A175JSI6_ENTHI (+5)		35 kDa		24	25
154	Leucine-rich repeat containing protein OS=Entamoeba histolytica GN=CL6EHI_177990 PE=4 SV=1								A0A175JST8_ENTHI (+5)		99 kDa		28	31
155	Acyl-coa synthetase putative OS=Entamoeba histolytica GN=CL6EHI_135740 PE=4 SV=1								A0A175JXW9_ENTHI (+5)		115 kDa		28	29
156	Asparagine synthetase a putative OS=Entamoeba histolytica GN=CL6EHI_148470 PE=3 SV=1								A0A175JDP1_ENTHI (+5)		40 kDa		21	22
157	Long-chain-fatty-acid--coa ligase putative OS=Entamoeba histolytica GN=CL6EHI_185240 PE=4 SV=1								A0A175JQN8_ENTHI (+5)		87 kDa		22	22
158	I lweq domain protein OS=Entamoeba histolytica GN=CL6EHI_003930 PE=4 SV=1								A0A175JWU2_ENTHI (+5)		115 kDa		27	25
159	Sec 13 protein, putative OS=Entamoeba histolytica PE=2 SV=1								A0A060N6E7_ENTHI (+3)		31 kDa		20	29
160	Endoribonuclease l-psp putative OS=Entamoeba histolytica GN=CL6EHI_087570 PE=4 SV=1								A0A175JIQ4_ENTHI (+5)		13 kDa		25	28
161	Adp-ribosylation factor 1 putative OS=Entamoeba histolytica GN=CL6EHI_073470 PE=3 SV=1								A0A175JIW2_ENTHI (+2)		20 kDa		21	21
162	Fumarate hydratase class 1 putative OS=Entamoeba histolytica GN=CL6EHI_201720 PE=4 SV=1								A0A175K110_ENTHI (+4)		62 kDa		137	148
163	Elongation factor 1-alpha OS=Entamoeba histolytica PE=2 SV=1								S0B246_ENTHI		48 kDa		26	31
164	Polyadenylate-binding protein putative OS=Entamoeba histolytica GN=CL6EHI_198750 PE=4 SV=1								A0A175JIC2_ENTHI (+5)		60 kDa		29	22
165	Peptidase putative OS=Entamoeba histolytica GN=CL6EHI_175020 PE=4 SV=1								A0A175JLI0_ENTHI (+5)		42 kDa		18	21
166	Valyl-tRNA synthetase putative OS=Entamoeba histolytica GN=CL6EHI_033680 PE=3 SV=1								A0A175JRJ1_ENTHI (+5)		122 kDa		22	27
167	60S ribosomal protein L3 putative OS=Entamoeba histolytica GN=CL6EHI_005890 PE=3 SV=1								A0A175JVE9_ENTHI (+3)		46 kDa		26	28
168	Transitional endoplasmic reticulum ATPase putative OS=Entamoeba histolytica GN=CL6EHI_045120 PE=4 SV=1								A0A175JDP7_ENTHI (+5)		88 kDa		25	27
169	Alpha-1,4 glucan phosphorylase OS=Entamoeba histolytica GN=CL6EHI_096830 PE=3 SV=1								A0A175JHB9_ENTHI (+3)		102 kDa		18	25
170	Aldose 1-epimerase OS=Entamoeba histolytica GN=CL6EHI_094090 PE=3 SV=1								A0A175JJV2_ENTHI (+7)		39 kDa		22	28
171	Uncharacterized protein OS=Entamoeba histolytica GN=CL6EHI_004550 PE=4 SV=1								A0A175JK21_ENTHI (+4)		45 kDa		26	25
172	Tyrosyl-tRNA synthetase putative OS=Entamoeba histolytica GN=CL6EHI_009240 PE=3 SV=1								A0A175JK50_ENTHI (+5)		42 kDa		24	25
173	Uncharacterized protein OS=Entamoeba histolytica GN=CL6EHI_107050 PE=4 SV=1								A0A175JMF7_ENTHI (+4)		14 kDa		12	17
174	Deoxyribose-phosphate aldolase putative OS=Entamoeba histolytica GN=CL6EHI_121800 PE=3 SV=1								A0A175JT20_ENTHI (+6)		23 kDa		21	20
175	Pctp-like protein putative OS=Entamoeba histolytica GN=CL6EHI_110720 PE=4 SV=1								A0A175JEX2_ENTHI (+3)		31 kDa		22	27
176	Calmodulin putative OS=Entamoeba histolytica GN=CL6EHI_023500 PE=4 SV=1								A0A175JFW2_ENTHI (+5)		17 kDa		21	31
177	Purine nucleoside phosphorylase putative OS=Entamoeba histolytica GN=CL6EHI_130930 PE=3 SV=1								A0A175JIB5_ENTHI (+6)		25 kDa		17	24
178	DNA-directed RNA polymerase subunit OS=Entamoeba histolytica GN=CL6EHI_095890 PE=3 SV=1								A0A175JR10_ENTHI (+2)		178 kDa		22	21
179	Uncharacterized protein OS=Entamoeba histolytica GN=CL6EHI_140360 PE=4 SV=1								A0A175JRZ0_ENTHI (+5)		125 kDa		31	20
180	Uncharacterized protein OS=Entamoeba histolytica GN=CL6EHI_189930 PE=4 SV=1								A0A175JUZ0_ENTHI (+5)		25 kDa		18	31
181	Grainin 1 OS=Entamoeba histolytica GN=CL6EHI_167300 PE=4 SV=1								A0A175JYM4_ENTHI (+2)		24 kDa		22	22
182	Dipeptidyl peptidase 3 OS=Entamoeba histolytica GN=CL6EHI_110750 PE=3 SV=1								A0A175JFF9_ENTHI (+5)		74 kDa		26	20
183	Heat repeat domain containing protein OS=Entamoeba histolytica GN=CL6EHI_069480 PE=4 SV=1								A0A175JHS3_ENTHI (+5)		78 kDa		25	22
184	F-actin capping protein alpha subunit putative OS=Entamoeba histolytica GN=CL6EHI_033740 PE=3 SV=1								A0A175JQV5_ENTHI (+1)		31 kDa		20	24
185	Protein transport protein sec24 putative OS=Entamoeba histolytica GN=CL6EHI_048310 PE=4 SV=1								A0A175JR28_ENTHI (+4)		98 kDa		22	27
186	Threonine dehydratase, putative OS=Entamoeba histolytica PE=2 SV=1								A0A060N5J4_ENTHI (+2)		45 kDa		25	23
187	Acyl-coa synthetase putative OS=Entamoeba histolytica GN=CL6EHI_131880 PE=4 SV=1								A0A175JSI9_ENTHI (+5)		115 kDa		18	23
188	Long-chain-fatty-acid--coa ligase putative OS=Entamoeba histolytica GN=CL6EHI_029050 PE=4 SV=1								A0A175JSJ0_ENTHI (+5)		69 kDa		27	24
189	40S ribosomal protein s2 putative OS=Entamoeba histolytica GN=CL6EHI_020280 PE=3 SV=1								A0A175JW99_ENTHI (+5)		28 kDa		22	19
190	N-ethylmaleimide-sensitive factor OS=Entamoeba histolytica GN=NSF PE=4 SV=1								Q5FZL6_ENTHI		82 kDa		28	24
191	Lysozyme, putative OS=Entamoeba histolytica PE=2 SV=1								A0A060N1L0_ENTHI (+7)		23 kDa		25	20
192	Ras GTPase activating protein putative OS=Entamoeba histolytica GN=CL6EHI_035800 PE=4 SV=1								A0A175JIY9_ENTHI (+5)		90 kDa		20	26
193	Phenylalanyl-tRNA synthetase alpha subunit putative OS=Entamoeba histolytica GN=CL6EHI_078230 PE=4 SV=1								A0A175JS13_ENTHI (+5)		56 kDa		23	23
194	Phosphatidylinositol 3-kinase putative OS=Entamoeba histolytica GN=CL6EHI_095130 PE=3 SV=1								A0A175JSD8_ENTHI (+5)		130 kDa		15	28
195	60S acidic ribosomal protein P0 OS=Entamoeba histolytica PE=2 SV=1								A0A060MZW1_ENTHI (+15)		34 kDa		19	25
196	Guanine nucleotide-binding protein subunit beta 2-like 1, putative OS=Entamoeba histolytica PE=2 SV=1								A0A060N184_ENTHI (+19)		35 kDa		22	18
197	Heat repeat domain containing protein OS=Entamoeba histolytica GN=CL6EHI_151640 PE=4 SV=1								A0A175JCP5_ENTHI (+4)		121 kDa		19	22
198	Calpain large subunit domain III containing protein OS=Entamoeba histolytica GN=CL6EHI_146330 PE=3 SV=1								A0A175JXS8_ENTHI (+5)		68 kDa		22	17
199	Tubulin beta chain OS=Entamoeba histolytica GN=CL6EHI_049920 PE=3 SV=1								A0A175JF16_ENTHI (+5)		51 kDa		17	24
200	Fibrillarin putative OS=Entamoeba histolytica GN=CL6EHI_118840 PE=3 SV=1								A0A175JJP7_ENTHI (+5)		32 kDa		21	22
201	Prolyl-tRNA synthetase putative OS=Entamoeba histolytica GN=CL6EHI_040400 PE=3 SV=1								A0A175JP38_ENTHI (+5)		61 kDa		19	12
202	Skp1 family protein OS=Entamoeba histolytica GN=CL6EHI_066770 PE=3 SV=1								A0A175JPG3_ENTHI (+1)		18 kDa		19	23
203	Acetyl-coa carboxylase putative OS=Entamoeba histolytica GN=CL6EHI_082530 PE=4 SV=1								A0A175JU99_ENTHI (+5)		138 kDa		22	19
204	Coronin OS=Entamoeba histolytica GN=EHI_083590 PE=3 SV=1								C4M943_ENTHI (+3)		48 kDa		24	21
205	Ubiquitin carboxyl-terminal hydrolase domain containing protein OS=Entamoeba histolytica GN=CL6EHI_045440 PE=3 SV=1								A0A175JEF5_ENTHI (+5)		172 kDa		18	16
206	Uncharacterized protein OS=Entamoeba histolytica GN=CL6EHI_035430 PE=4 SV=1								A0A175JIU9_ENTHI (+5)		208 kDa		17	20
207	4-alpha-glucanotransferase putative OS=Entamoeba histolytica GN=CL6EHI_084680 PE=4 SV=1								A0A175JNL9_ENTHI (+5)		97 kDa		26	20
208	Rab family GTPase OS=Entamoeba histolytica GN=CL6EHI_143650 PE=4 SV=1								A0A175JVA2_ENTHI (+5)		23 kDa		19	20
209	Sh3 domain protein OS=Entamoeba histolytica GN=CL6EHI_187770 PE=4 SV=1								A0A175JXZ2_ENTHI (+6)		40 kDa		21	15
210	AP-2 complex subunit alpha OS=Entamoeba histolytica GN=CL6EHI_045710 PE=3 SV=1								A0A175K0I9_ENTHI (+5)		109 kDa		128	145
211	Peroxiredoxin OS=Entamoeba histolytica GN=CL6EHI_145840 PE=4 SV=1								A0A175JR58_ENTHI (+1)		26 kDa		26	21
212	Calmodulin putative OS=Entamoeba histolytica GN=CL6EHI_148890 PE=4 SV=1								A0A175JDG7_ENTHI (+5)		17 kDa		21	26
213	Uncharacterized protein OS=Entamoeba histolytica GN=CL6EHI_068510 PE=4 SV=1								A0A175JFE3_ENTHI (+4)		83 kDa		18	15
214	Uncharacterized protein OS=Entamoeba histolytica GN=CL6EHI_197010 PE=4 SV=1								A0A175JGB1_ENTHI (+2)		91 kDa		26	24
215	Tubulin alpha chain OS=Entamoeba histolytica GN=CL6EHI_010530 PE=3 SV=1								A0A175JKE2_ENTHI (+1)		50 kDa		15	21
216	26S protease regulatory subunit putative OS=Entamoeba histolytica GN=CL6EHI_185410 PE=3 SV=1								A0A175JWM8_ENTHI (+4)		45 kDa		23	20
217	19S CAP proteasome s2 subunit OS=Entamoeba histolytica GN=CL6EHI_198010 PE=4 SV=1								A0A175K0A2_ENTHI (+5)		92 kDa		22	20
218	40S ribosomal protein S3, putative OS=Entamoeba histolytica PE=2 SV=1								A0A060N4D9_ENTHI (+4)		27 kDa		18	23
219	Uncharacterized protein OS=Entamoeba histolytica GN=CL6EHI_049680 PE=4 SV=1								A0A175JFB9_ENTHI (+4)		102 kDa		14	25
220	Alpha-amylase family protein OS=Entamoeba histolytica GN=CL6EHI_023360 PE=4 SV=1								A0A175JFH4_ENTHI (+3)		57 kDa		21	21
221	Uncharacterized protein OS=Entamoeba histolytica GN=CL6EHI_198610 PE=4 SV=1								A0A175JHQ0_ENTHI (+5)		21 kDa		18	25
222	Uncharacterized protein OS=Entamoeba histolytica GN=CL6EHI_177300 PE=4 SV=1								A0A175JJ86_ENTHI (+5)		69 kDa		37	45
223	Galactose-specific adhesin 170kd subunit OS=Entamoeba histolytica GN=CL6EHI_077500 PE=4 SV=1								A0A175JW36_ENTHI (+1)		145 kDa		21	19
224	60S ribosomal protein L10a 2 putative OS=Entamoeba histolytica GN=CL6EHI_012480 PE=4 SV=1								A0A175JWN2_ENTHI (+3)		24 kDa		17	20
225	Nucleoside diphosphate kinase putative OS=Entamoeba histolytica GN=CL6EHI_104360 PE=4 SV=1								A0A175JK88_ENTHI (+5)		24 kDa		23	20
226	Ras family GTPase OS=Entamoeba histolytica GN=CL6EHI_124610 PE=4 SV=1								A0A175JLG4_ENTHI (+6)		23 kDa		23	18
227	Fe-hydrogenase putative OS=Entamoeba histolytica GN=CL6EHI_005060 PE=3 SV=1								A0A175JM89_ENTHI (+5)		55 kDa		16	23
228	Calcium-transporting ATPase OS=Entamoeba histolytica GN=CL6EHI_030830 PE=3 SV=1								A0A175JMU0_ENTHI (+4)		114 kDa		21	18
229	Sec23 protein putative OS=Entamoeba histolytica GN=CL6EHI_008730 PE=4 SV=1								A0A175JMW4_ENTHI (+5)		81 kDa		14	21
230	Receptor mediated endocytosis protein putative OS=Entamoeba histolytica GN=CL6EHI_105270 PE=3 SV=1								A0A175JND6_ENTHI (+1)		58 kDa		12	23
231	Heat shock protein 70 putative OS=Entamoeba histolytica GN=CL6EHI_197860 PE=3 SV=1								A0A175JWV6_ENTHI (+5)		86 kDa		16	17
232	Uncharacterized protein OS=Entamoeba histolytica GN=CL6EHI_166030 PE=4 SV=1								A0A175JXV6_ENTHI (+5)		52 kDa		18	20
233	Vacuolar protein sorting-associated protein 35 putative OS=Entamoeba histolytica GN=CL6EHI_002990 PE=4 SV=1								A0A175JYB8_ENTHI (+4)		87 kDa		23	22
234	SnoRNA binding protein putative OS=Entamoeba histolytica GN=CL6EHI_183900 PE=4 SV=1								A0A175K074_ENTHI (+4)		57 kDa		14	12
235	Protein kinase putative OS=Entamoeba histolytica GN=CL6EHI_141930 PE=4 SV=1								A0A175JGU4_ENTHI (+5)		59 kDa		16	20
236	Rubrerythrin putative OS=Entamoeba histolytica GN=CL6EHI_134810 PE=4 SV=1								A0A175JM01_ENTHI (+5)		21 kDa		22	17
237	Translation initiation factor if 2 putative OS=Entamoeba histolytica GN=CL6EHI_127340 PE=4 SV=1								A0A175JIG0_ENTHI (+5)		102 kDa		23	14
238	Sec23 protein putative OS=Entamoeba histolytica GN=CL6EHI_175480 PE=4 SV=1								A0A175JQT6_ENTHI (+5)		82 kDa		18	20
239	Uncharacterized protein OS=Entamoeba histolytica GN=CL6EHI_156420 PE=4 SV=1								A0A175JS86_ENTHI (+5)		46 kDa		16	19
240	Cortexillin putative OS=Entamoeba histolytica GN=CL6EHI_191900 PE=4 SV=1								A0A175JU87_ENTHI (+2)		89 kDa		20	15
241	Adapter-related protein complex 3 p 3 subunit putative OS=Entamoeba histolytica GN=CL6EHI_083430 PE=4 SV=1								A0A175JUB5_ENTHI (+1)		98 kDa		14	15
242	Uncharacterized protein OS=Entamoeba histolytica GN=CL6EHI_167700 PE=4 SV=1								A0A175JW17_ENTHI (+5)		116 kDa		19	23
243	Calcineurin b subunit putative OS=Entamoeba histolytica GN=CL6EHI_106670 PE=4 SV=1								A0A175K1A3_ENTHI (+5)		21 kDa		21	20
244	Alcohol dehydrogenase, putative OS=Entamoeba histolytica KU27 GN=EHI5A_016300 PE=4 SV=1								M2RFW1_ENTHI (+4)		47 kDa		15	16
245	Alpha-NAC protein, putative OS=Entamoeba histolytica PE=2 SV=1								A0A060N5C3_ENTHI (+4)		24 kDa		17	21
246	Arginase OS=Entamoeba histolytica GN=CL6EHI_152330 PE=3 SV=1								A0A175JD45_ENTHI (+5)		33 kDa		23	14
247	Lim zinc finger domain containing protein OS=Entamoeba histolytica GN=CL6EHI_022960 PE=4 SV=1								A0A175JFL5_ENTHI (+5)		52 kDa		21	19
248	60S ribosomal protein L5, putative OS=Entamoeba histolytica PE=2 SV=1								A0A060N0I7_ENTHI (+4)		32 kDa		19	22
249	40S ribosomal protein SA OS=Entamoeba histolytica PE=2 SV=1								A0A060N1C5_ENTHI (+7)		29 kDa		16	20
250	60S ribosomal protein L4, putative OS=Entamoeba histolytica PE=2 SV=1								A0A060N2G0_ENTHI (+3)		47 kDa		16	17
251	Rab family GTPase OS=Entamoeba histolytica GN=CL6EHI_067850 PE=4 SV=1								A0A175JF05_ENTHI (+2)		24 kDa		15	19
252	Uncharacterized protein OS=Entamoeba histolytica GN=CL6EHI_178470 PE=4 SV=1								A0A175JFV5_ENTHI (+5)		98 kDa		16	18
253	Uncharacterized protein OS=Entamoeba histolytica GN=CL6EHI_013240 PE=4 SV=1								A0A175JI46_ENTHI (+5)		236 kDa		17	16
254	Phosphoribulokinase uridine kinase family protein OS=Entamoeba histolytica GN=CL6EHI_087540 PE=4 SV=1								A0A175JIY8_ENTHI (+5)		61 kDa		21	15
255	Proteasome subunit alpha type OS=Entamoeba histolytica GN=CL6EHI_004760 PE=3 SV=1								A0A175JM10_ENTHI (+3)		27 kDa		14	15
256	Protein phosphatase putative OS=Entamoeba histolytica GN=CL6EHI_086040 PE=3 SV=1								A0A175JPR5_ENTHI (+1)		32 kDa		18	20
257	Proteasome regulatory subunit putative OS=Entamoeba histolytica GN=CL6EHI_179970 PE=4 SV=1								A0A175JT35_ENTHI (+5)		54 kDa		43	34
258	Gal galnac lectin subunit igl2 OS=Entamoeba histolytica GN=CL6EHI_065330 PE=4 SV=1								A0A175JTN1_ENTHI (+1)		120 kDa		21	20
259	Rho gdp exchange inhibitor putative OS=Entamoeba histolytica GN=CL6EHI_147570 PE=4 SV=1								A0A175JTZ9_ENTHI (+6)		20 kDa		12	15
260	Rap ran GTPase activating protein putative OS=Entamoeba histolytica GN=CL6EHI_139960 PE=4 SV=1								A0A175JXS6_ENTHI (+2)		158 kDa		19	23
261	Acetyltransferase putative OS=Entamoeba histolytica GN=CL6EHI_143110 PE=4 SV=1								A0A175JZB1_ENTHI (+3)		22 kDa		24	14
262	Aspartyl aminopeptidase putative OS=Entamoeba histolytica GN=CL6EHI_106690 PE=3 SV=1								A0A175K106_ENTHI (+5)		48 kDa		40	43
263	Phosphotransferase OS=Entamoeba histolytica PE=2 SV=1								A0A060N1Y0_ENTHI (+3)		50 kDa		14	15
264	Oxysterol binding protein putative OS=Entamoeba histolytica GN=CL6EHI_023470 PE=3 SV=1								A0A175JFD2_ENTHI (+5)		48 kDa		47	51
265	Methionyl-tRNA synthetase putative OS=Entamoeba histolytica GN=CL6EHI_079860 PE=3 SV=1								A0A175JPW9_ENTHI (+1)		85 kDa		17	11
266	Long-chain-fatty-acid--coa ligase putative OS=Entamoeba histolytica GN=CL6EHI_079300 PE=4 SV=1								A0A175JW71_ENTHI (+5)		75 kDa		13	20
267	Enhancer binding protein 2 putative OS=Entamoeba histolytica GN=CL6EHI_182670 PE=4 SV=1								A0A175JFS8_ENTHI (+5)		26 kDa		16	17
268	Malate dehydrogenase putative OS=Entamoeba histolytica GN=CL6EHI_092450 PE=4 SV=1								A0A175JG71_ENTHI (+5)		41 kDa		13	15
269	Dynamin 1 like protein putative OS=Entamoeba histolytica GN=CL6EHI_013180 PE=3 SV=1								A0A175JIF7_ENTHI (+5)		77 kDa		14	16
270	Villidin putative OS=Entamoeba histolytica GN=CL6EHI_021260 PE=4 SV=1								A0A175JLD3_ENTHI (+4)		124 kDa		14	15
271	Uncharacterized protein OS=Entamoeba histolytica GN=CL6EHI_065490 PE=4 SV=1								A0A175JLT9_ENTHI (+4)		43 kDa		15	14
272	Actin putative OS=Entamoeba histolytica GN=CL6EHI_008780 PE=3 SV=1								A0A175JLY4_ENTHI (+5)		85 kDa		14	14
273	Coatomer subunit beta OS=Entamoeba histolytica GN=CL6EHI_027720 PE=4 SV=1								A0A175JP35_ENTHI (+5)		95 kDa		16	17
274	Rho family GTPase OS=Entamoeba histolytica GN=CL6EHI_129750 PE=3 SV=1								A0A175JSP0_ENTHI (+6)		22 kDa		15	12
275	Aldose reductase putative OS=Entamoeba histolytica GN=CL6EHI_029620 PE=4 SV=1								A0A175JVF4_ENTHI (+4)		35 kDa		11	18
276	T-complex protein 1 beta subunit putative OS=Entamoeba histolytica GN=CL6EHI_103270 PE=3 SV=1								A0A175JGQ6_ENTHI (+5)		58 kDa		12	20
277	Mitogen-activated protein kinase OS=Entamoeba histolytica GN=CL6EHI_073650 PE=3 SV=1								A0A175JJB4_ENTHI (+6)		40 kDa		15	14
278	Pleckstrin homology ph domain containing protein OS=Entamoeba histolytica GN=CL6EHI_117920 PE=4 SV=1								A0A175JKU1_ENTHI (+6)		47 kDa		19	16
279	Aminopeptidase putative OS=Entamoeba histolytica GN=CL6EHI_021340 PE=3 SV=1								A0A175JM21_ENTHI (+5)		49 kDa		10	18
280	Leucine-rich repeat containing protein OS=Entamoeba histolytica GN=CL6EHI_164460 PE=4 SV=1								A0A175JN78_ENTHI (+5)		84 kDa		18	17
281	Actin putative OS=Entamoeba histolytica GN=CL6EHI_048630 PE=3 SV=1								A0A175JQE0_ENTHI (+2)		78 kDa		19	15
282	Tola-like protein putative OS=Entamoeba histolytica GN=CL6EHI_052780 PE=4 SV=1								A0A175JRC2_ENTHI (+4)		38 kDa		21	17
283	Uncharacterized protein OS=Entamoeba histolytica GN=CL6EHI_189410 PE=4 SV=1								A0A175JRE7_ENTHI (+5)		76 kDa		17	17
284	Centromere microtubule binding protein cbf5 putative OS=Entamoeba histolytica GN=CL6EHI_115300 PE=4 SV=1								A0A175JWY9_ENTHI (+5)		54 kDa		20	13
285	Serine acetyltransferase putative OS=Entamoeba histolytica GN=CL6EHI_202040 PE=4 SV=1								A0A175K2D2_ENTHI (+5)		34 kDa		17	15
286	HEAT repeat domain containing protein OS=Entamoeba histolytica KU27 GN=EHI5A_192420 PE=4 SV=1								M2S9P8_ENTHI		71 kDa		19	17
287	Leucine rich repeat protein, BspA family OS=Entamoeba histolytica PE=2 SV=1								A0A060N6K4_ENTHI (+4)		39 kDa		23	10
288	Uncharacterized protein OS=Entamoeba histolytica GN=CL6EHI_110690 PE=4 SV=1								A0A175JFC8_ENTHI (+5)		42 kDa		16	22
289	T-complex protein 1 alpha subunit putative OS=Entamoeba histolytica GN=CL6EHI_155220 PE=3 SV=1								A0A175JHQ9_ENTHI (+3)		59 kDa		14	17
290	Purine nucleoside phosphorylase putative OS=Entamoeba histolytica GN=CL6EHI_200080 PE=4 SV=1								A0A175JUV1_ENTHI (+5)		35 kDa		19	17
291	Copine putative OS=Entamoeba histolytica GN=CL6EHI_163260 PE=4 SV=1								A0A175K192_ENTHI (+5)		29 kDa		27	22
292	14-3-3 protein 1 OS=Entamoeba histolytica PE=3 SV=1								14331_ENTHI (+6)		27 kDa		17	17
293	Cop9 signalosome complex subunit 1 putative OS=Entamoeba histolytica GN=CL6EHI_182890 PE=4 SV=1								A0A175JGM0_ENTHI		45 kDa		16	12
294	RNA modification enzymes miab-family OS=Entamoeba histolytica GN=CL6EHI_141830 PE=4 SV=1								A0A175JGT3_ENTHI (+4)		49 kDa		14	19
295	Wd-repeat protein OS=Entamoeba histolytica GN=CL6EHI_198950 PE=4 SV=1								A0A175JIA5_ENTHI (+2)		37 kDa		17	9
296	Orn arg lys decarboxylase putative OS=Entamoeba histolytica GN=CL6EHI_098380A PE=4 SV=1								A0A175JIX7_ENTHI (+5)		96 kDa		14	17
297	26S protease regulatory subunit putative OS=Entamoeba histolytica GN=CL6EHI_177320 PE=3 SV=1								A0A175JJ07_ENTHI (+5)		44 kDa		17	12
298	AP 1 complex subunit mu 2 putative OS=Entamoeba histolytica GN=CL6EHI_124460 PE=3 SV=1								A0A175JLE1_ENTHI (+3)		50 kDa		15	17
299	Small GTPase Rab11b OS=Entamoeba histolytica GN=CL6EHI_107250 PE=4 SV=1								A0A175JMH8_ENTHI (+5)		24 kDa		18	14
300	Vacuolar sorting protein 26 putative OS=Entamoeba histolytica GN=CL6EHI_062490 PE=4 SV=1								A0A175JN54_ENTHI (+3)		48 kDa		19	13
301	Coronin OS=Entamoeba histolytica GN=CL6EHI_082080 PE=3 SV=1								A0A175JTP5_ENTHI (+5)		102 kDa		20	17
302	Glucose-6-phosphate isomerase OS=Entamoeba histolytica GN=CL6EHI_047730 PE=3 SV=1								A0A175JW34_ENTHI (+6)		61 kDa		141	158
303	PPi-type phosphoenolpyruvate carboxykinase 1 OS=Entamoeba histolytica GN=PEPCK1 PE=1 SV=1								PECK1_ENTHI		131 kDa		16	19
304	Fe-hydrogenase, putative OS=Entamoeba histolytica PE=2 SV=1								S0AZE2_ENTHI		51 kDa		18	13
305	Transcription initiation factor spt5 putative OS=Entamoeba histolytica GN=CL6EHI_187280 PE=4 SV=1								A0A175JGI4_ENTHI (+5)		89 kDa		13	14
306	Importin beta 3 family protein OS=Entamoeba histolytica GN=CL6EHI_098340 PE=4 SV=1								A0A175JI71_ENTHI (+5)		125 kDa		16	8
307	Cullin family protein OS=Entamoeba histolytica GN=CL6EHI_118180 PE=3 SV=1								A0A175JKS2_ENTHI (+5)		87 kDa		16	15
308	Uncharacterized protein OS=Entamoeba histolytica GN=CL6EHI_187800 PE=4 SV=1								A0A175JX50_ENTHI (+1)		65 kDa		16	16
309	Uncharacterized protein OS=Entamoeba histolytica GN=CL6EHI_080260 PE=4 SV=1								A0A175JXM2_ENTHI (+5)		26 kDa		19	14
310	T-complex protein 1 subunit delta OS=Entamoeba histolytica PE=2 SV=1								A0A060N457_ENTHI (+5)		58 kDa		18	13
311	Rap ran GTPase-activating protein putative OS=Entamoeba histolytica GN=CL6EHI_152690 PE=4 SV=1								A0A175JDR2_ENTHI (+7)		146 kDa		17	14
312	Rab family GTPase OS=Entamoeba histolytica GN=CL6EHI_040310 PE=4 SV=1								A0A175JPS3_ENTHI (+5)		21 kDa		12	15
313	Heat repeat domain containing protein OS=Entamoeba histolytica GN=CL6EHI_124870 PE=4 SV=1								A0A175JX17_ENTHI (+3)		62 kDa		12	15
314	Cysteinyl-tRNA synthetase putative OS=Entamoeba histolytica GN=CL6EHI_169700 PE=3 SV=1								A0A175JXI9_ENTHI (+5)		80 kDa		15	17
315	Alkyl sulfatase putative OS=Entamoeba histolytica GN=CL6EHI_086530 PE=4 SV=1								A0A175JXN4_ENTHI (+5)		71 kDa		11	14
316	Protein kinase domain containing protein OS=Entamoeba histolytica HM-1:IMSS-B GN=EHI8A_130980 PE=4 SV=1								M3TJR4_ENTHI		159 kDa		14	12
317	ATP synthase (E/31 kDa) subunit, putative (Fragment) OS=Entamoeba histolytica HM-1:IMSS-B GN=EHI8A_118640 PE=4 SV=1								M3UU68_ENTHI		45 kDa		17	14
318	Choline ethanolamine kinase putative OS=Entamoeba histolytica GN=CL6EHI_152340 PE=4 SV=1								A0A175JD94_ENTHI (+5)		44 kDa		12	14
319	Uncharacterized protein OS=Entamoeba histolytica GN=CL6EHI_050985 PE=4 SV=1								A0A175JEW0_ENTHI (+4)		39 kDa		14	11
320	Sulfotransferase putative OS=Entamoeba histolytica GN=CL6EHI_197340 PE=4 SV=1								A0A175JG23_ENTHI (+5)		52 kDa		17	15
321	Uncharacterized protein OS=Entamoeba histolytica GN=CL6EHI_188220 PE=4 SV=1								A0A175JND5_ENTHI (+5)		90 kDa		15	20
322	Uncharacterized protein OS=Entamoeba histolytica GN=CL6EHI_154330 PE=4 SV=1								A0A175JT33_ENTHI (+4)		111 kDa		17	15
323	Copine putative OS=Entamoeba histolytica GN=CL6EHI_137110 PE=4 SV=1								A0A175JTV5_ENTHI (+3)		30 kDa		14	13
324	Enhancer binding protein 2 ebp2 putative OS=Entamoeba histolytica GN=CL6EHI_056380 PE=4 SV=1								A0A175JU23_ENTHI (+5)		26 kDa		11	14
325	Uncharacterized protein OS=Entamoeba histolytica GN=CL6EHI_166480 PE=4 SV=1								A0A175JUM3_ENTHI (+3)		133 kDa		10	17
326	Leucine rich repeat protein phosphatase 2c domain containing protein OS=Entamoeba histolytica GN=CL6EHI_167290 PE=3 SV=1								A0A175JZH1_ENTHI (+5)		96 kDa		15	16
327	Uncharacterized protein OS=Entamoeba histolytica PE=2 SV=1								S0AW96_ENTHI		43 kDa		16	8
328	Thioredoxin putative OS=Entamoeba histolytica GN=CL6EHI_026340 PE=3 SV=1								A0A175JTY4_ENTHI (+5)		14 kDa		12	15
329	Ubiquitin carboxyl-terminal hydrolase domain containing protein OS=Entamoeba histolytica GN=CL6EHI_012290 PE=3 SV=1								A0A175JEB8_ENTHI (+5)		103 kDa		11	19
330	Uncharacterized protein OS=Entamoeba histolytica GN=CL6EHI_050520 PE=4 SV=1								A0A175JF18_ENTHI (+5)		25 kDa		8	14
331	Uncharacterized protein OS=Entamoeba histolytica GN=CL6EHI_178720B PE=4 SV=1								A0A175JFQ8_ENTHI (+1)		182 kDa		15	16
332	Uncharacterized protein OS=Entamoeba histolytica GN=CL6EHI_186790 PE=4 SV=1								A0A175JGD7_ENTHI (+5)		65 kDa		16	18
333	Uncharacterized protein OS=Entamoeba histolytica GN=CL6EHI_141330 PE=4 SV=1								A0A175JGR5_ENTHI (+3)		51 kDa		16	11
334	Chaperonin-containing tcp 1 zeta subunit putative OS=Entamoeba histolytica GN=CL6EHI_125800 PE=3 SV=1								A0A175JH82_ENTHI (+3)		60 kDa		16	19
335	Uncharacterized protein OS=Entamoeba histolytica GN=CL6EHI_064640 PE=4 SV=1								A0A175JMJ1_ENTHI (+5)		31 kDa		10	9
336	T-complex protein 1 subunit gamma OS=Entamoeba histolytica GN=CL6EHI_158250 PE=3 SV=1								A0A175JPS9_ENTHI (+5)		60 kDa		17	17
337	Serine/threonine-protein phosphatase OS=Entamoeba histolytica GN=CL6EHI_006050 PE=3 SV=1								A0A175JQ40_ENTHI (+5)		34 kDa		14	12
338	S1 RNA binding domain-containing protein OS=Entamoeba histolytica GN=CL6EHI_077270 PE=4 SV=1								A0A175JQ89_ENTHI (+1)		198 kDa		17	16
339	Rho guanine nucleotide exchange factor putative OS=Entamoeba histolytica GN=CL6EHI_039480 PE=4 SV=1								A0A175JWK4_ENTHI (+5)		96 kDa		15	19
340	Uncharacterized protein OS=Entamoeba histolytica GN=CL6EHI_017000 PE=4 SV=1								A0A175JZR5_ENTHI (+5)		65 kDa		12	18
341	Serine/threonine-protein phosphatase 2A 55 kDa regulatory subunit B OS=Entamoeba histolytica GN=CL6EHI_148170 PE=3 SV=1								A0A175JDL3_ENTHI (+5)		50 kDa		14	19
342	Thioredoxin putative OS=Entamoeba histolytica GN=CL6EHI_021560 PE=4 SV=1								A0A175JLF7_ENTHI (+6)		43 kDa		11	13
343	Uncharacterized protein OS=Entamoeba histolytica GN=CL6EHI_059830 PE=4 SV=1								A0A175JPR8_ENTHI (+5)		99 kDa		13	14
344	Start domain containing protein OS=Entamoeba histolytica GN=CL6EHI_109680 PE=4 SV=1								A0A175JQF7_ENTHI (+5)		26 kDa		12	14
345	Mannose 1 phosphate guanylyltransferase putative OS=Entamoeba histolytica GN=CL6EHI_052810 PE=4 SV=1								A0A175JQH2_ENTHI (+5)		41 kDa		11	15
346	Serine/threonine-protein phosphatase OS=Entamoeba histolytica GN=CL6EHI_031240 PE=3 SV=1								A0A175JRE2_ENTHI (+5)		35 kDa		9	12
347	Serine protease inhibitor putative OS=Entamoeba histolytica GN=CL6EHI_119330 PE=3 SV=1								A0A175JRS6_ENTHI (+3)		43 kDa		11	12
348	G protein alpha subunit putative OS=Entamoeba histolytica GN=CL6EHI_140350 PE=4 SV=1								A0A175JS08_ENTHI (+5)		40 kDa		13	10
349	Uncharacterized protein OS=Entamoeba histolytica GN=CL6EHI_181190 PE=4 SV=1								A0A175JT67_ENTHI (+4)		54 kDa		16	10
350	ATP-binding cassette protein putative OS=Entamoeba histolytica GN=CL6EHI_047760 PE=4 SV=1								A0A175JV77_ENTHI (+4)		71 kDa		12	13
351	Uncharacterized protein OS=Entamoeba histolytica GN=CL6EHI_047800 PE=4 SV=1								A0A175JW15_ENTHI (+7)		34 kDa		14	18
352	Kinase pfkb family OS=Entamoeba histolytica GN=CL6EHI_157120 PE=4 SV=1								A0A175JYM9_ENTHI (+4)		35 kDa		14	14
353	Coatomer subunit gamma OS=Entamoeba histolytica GN=CL6EHI_012500 PE=3 SV=1								A0A175JEC2_ENTHI (+3)		97 kDa		15	8
354	Uncharacterized protein OS=Entamoeba histolytica GN=CL6EHI_092660 PE=4 SV=1								A0A175JFN8_ENTHI (+5)		129 kDa		9	20
355	Sulfate adenylyltransferase putative OS=Entamoeba histolytica GN=CL6EHI_197160 PE=3 SV=1								A0A175JG17_ENTHI (+7)		48 kDa		13	15
356	Phosphoribulokinase uridine kinase family protein OS=Entamoeba histolytica GN=CL6EHI_004610 PE=4 SV=1								A0A175JKN5_ENTHI (+5)		66 kDa		17	12
357	Rho family GTPase OS=Entamoeba histolytica GN=CL6EHI_015440 PE=3 SV=1								A0A175JMZ0_ENTHI (+6)		24 kDa		16	14
358	Calcium-transporting ATPase OS=Entamoeba histolytica GN=CL6EHI_054830 PE=3 SV=1								A0A175JPZ2_ENTHI (+1)		121 kDa		10	11
359	Uncharacterized protein OS=Entamoeba histolytica GN=CL6EHI_167660 PE=4 SV=1								A0A175JW63_ENTHI (+5)		74 kDa		18	15
360	Small GTPase Rab7a OS=Entamoeba histolytica GN=CL6EHI_192810 PE=4 SV=1								A0A175JWJ5_ENTHI (+6)		23 kDa		14	15
361	26S protease regulatory subunit putative OS=Entamoeba histolytica GN=CL6EHI_080890 PE=3 SV=1								A0A175JZI6_ENTHI (+5)		47 kDa		205	216
362	Actin, putative OS=Entamoeba histolytica PE=2 SV=1								S0AWJ4_ENTHI		42 kDa		12	10
363	Uncharacterized protein OS=Entamoeba histolytica GN=CL6EHI_151280 PE=4 SV=1								A0A175JCS0_ENTHI (+5)		69 kDa		5	12
364	Elongator complex protein 3 OS=Entamoeba histolytica GN=CL6EHI_152010 PE=3 SV=1								A0A175JCT4_ENTHI (+5)		66 kDa		16	14
365	Tpr repeat protein OS=Entamoeba histolytica GN=CL6EHI_023300 PE=4 SV=1								A0A175JFB4_ENTHI (+5)		65 kDa		14	15
366	Ras guanine nucleotide exchange factor putative OS=Entamoeba histolytica GN=CL6EHI_023270 PE=4 SV=1								A0A175JFS1_ENTHI (+5)		104 kDa		11	13
367	Rhogap domain containing protein OS=Entamoeba histolytica GN=CL6EHI_182930 PE=4 SV=1								A0A175JG62_ENTHI (+3)		108 kDa		10	14
368	Uncharacterized protein OS=Entamoeba histolytica GN=CL6EHI_092290 PE=4 SV=1								A0A175JGE2_ENTHI (+2)		145 kDa		14	14
369	Proteasome regulatory subunit putative OS=Entamoeba histolytica GN=CL6EHI_182600 PE=4 SV=1								A0A175JGJ5_ENTHI (+4)		43 kDa		14	10
370	Vacuolar sorting protein-associating protein 4a vps OS=Entamoeba histolytica GN=CL6EHI_118900 PE=3 SV=1								A0A175JK85_ENTHI (+5)		47 kDa		14	13
371	Coatomer alpha subunit putative OS=Entamoeba histolytica GN=CL6EHI_118050 PE=4 SV=1								A0A175JKR5_ENTHI (+6)		98 kDa		14	17
372	40S ribosomal protein s5 OS=Entamoeba histolytica GN=CL6EHI_044590 PE=3 SV=1								A0A175JL96_ENTHI (+2)		23 kDa		14	18
373	Wd repeat protein OS=Entamoeba histolytica GN=CL6EHI_038880 PE=4 SV=1								A0A175JLG5_ENTHI (+5)		36 kDa		11	11
374	UDP-N-acetylglucosamine pyrophosphorylase putative OS=Entamoeba histolytica GN=CL6EHI_021200 PE=4 SV=1								A0A175JM67_ENTHI (+2)		46 kDa		12	15
375	Purine nucleoside phosphorylase putative OS=Entamoeba histolytica GN=CL6EHI_048740 PE=4 SV=1								A0A175JPJ1_ENTHI (+5)		35 kDa		11	13
376	Clathrin-adaptor medium chain putative OS=Entamoeba histolytica GN=CL6EHI_099240 PE=3 SV=1								A0A175JTB6_ENTHI (+6)		48 kDa		10	11
377	WD domain containing protein OS=Entamoeba histolytica GN=CL6EHI_111020 PE=4 SV=1								A0A175JTJ3_ENTHI (+1)		81 kDa		11	14
378	Uncharacterized protein OS=Entamoeba histolytica GN=CL6EHI_114350 PE=4 SV=1								A0A175JW26_ENTHI (+5)		73 kDa		13	13
379	Sphingosine 1 phosphate lyase 1 putative OS=Entamoeba histolytica GN=CL6EHI_039350 PE=3 SV=1								A0A175JWI1_ENTHI (+5)		58 kDa		15	9
380	60S ribosomal protein L9 putative OS=Entamoeba histolytica GN=CL6EHI_193080 PE=4 SV=1								A0A175JY25_ENTHI (+1)		22 kDa		7	11
381	Uncharacterized protein OS=Entamoeba histolytica GN=CL6EHI_151220 PE=4 SV=1								A0A175JCH2_ENTHI (+4)		87 kDa		13	10
382	Uncharacterized protein OS=Entamoeba histolytica GN=CL6EHI_151250 PE=3 SV=1								A0A175JDA7_ENTHI (+2)		297 kDa		16	11
383	Phosphatidylinositol 4-kinase putative OS=Entamoeba histolytica GN=CL6EHI_148700 PE=3 SV=1								A0A175JDE6_ENTHI (+5)		191 kDa		10	17
384	Obg-like ATPase 1 OS=Entamoeba histolytica GN=CL6EHI_148270 PE=3 SV=1								A0A175JDM3_ENTHI (+4)		44 kDa		12	15
385	T-complex protein 1 subunit eta putative OS=Entamoeba histolytica GN=CL6EHI_044940 PE=3 SV=1								A0A175JDQ9_ENTHI (+3)		55 kDa		13	16
386	Formin homology 2 family protein OS=Entamoeba histolytica GN=CL6EHI_197550 PE=4 SV=1								A0A175JG54_ENTHI (+4)		111 kDa		9	12
387	ATP-dependent 6-phosphofructokinase OS=Entamoeba histolytica GN=CL6EHI_103590 PE=3 SV=1								A0A175JG84_ENTHI (+5)		48 kDa		14	15
388	Actin-related protein 2/3 complex subunit 5 OS=Entamoeba histolytica GN=CL6EHI_103440 PE=3 SV=1								A0A175JGA0_ENTHI (+5)		15 kDa		14	9
389	Protein kinase domain containing protein OS=Entamoeba histolytica GN=CL6EHI_186820 PE=3 SV=1								A0A175JH67_ENTHI (+6)		47 kDa		11	9
390	Aminoacyl-histidine dipeptidase putative OS=Entamoeba histolytica GN=CL6EHI_127280 PE=4 SV=1								A0A175JHT0_ENTHI (+5)		56 kDa		12	14
391	Vacuolar protein sorting-associated protein 35 putative OS=Entamoeba histolytica GN=CL6EHI_041950 PE=4 SV=1								A0A175JR85_ENTHI (+3)		85 kDa		25	25
392	Enhancer binding protein OS=Entamoeba histolytica GN=CL6EHI_121780 PE=4 SV=1								A0A175JTD4_ENTHI (+7)		35 kDa		17	9
393	Beta-hexosaminidase OS=Entamoeba histolytica GN=CL6EHI_007330 PE=3 SV=1								A0A175JUI5_ENTHI (+6)		64 kDa		11	14
394	60S ribosomal protein L7 putative OS=Entamoeba histolytica GN=CL6EHI_146530 PE=4 SV=1								A0A175JYP3_ENTHI (+5)		26 kDa		15	15
395	DNA-directed RNA polymerase subunit beta OS=Entamoeba histolytica GN=CL6EHI_186020 PE=3 SV=1								A0A175JZF6_ENTHI (+5)		125 kDa		13	16
396	p21-activated kinase OS=Entamoeba histolytica GN=CL6EHI_148280 PE=3 SV=1								A0A175JDR8_ENTHI (+5)		53 kDa		14	14
397	Ras GTPase-activating protein putative OS=Entamoeba histolytica GN=CL6EHI_182780 PE=4 SV=1								A0A175JFU5_ENTHI (+4)		65 kDa		12	9
398	Eukaryotic translation initiation factor 3 subunit I OS=Entamoeba histolytica GN=CL6EHI_118720 PE=3 SV=1								A0A175JKC8_ENTHI (+5)		36 kDa		11	10
399	Villidin putative OS=Entamoeba histolytica GN=CL6EHI_021270 PE=4 SV=1								A0A175JLD4_ENTHI (+4)		170 kDa		9	11
400	Proteasome subunit beta type 1 putative OS=Entamoeba histolytica GN=CL6EHI_174670 PE=4 SV=1								A0A175JLL8_ENTHI (+4)		26 kDa		13	13
401	40S ribosomal protein S8 OS=Entamoeba histolytica GN=CL6EHI_009870 PE=3 SV=1								A0A175JM05_ENTHI (+5)		27 kDa		11	13
402	Sec1 family protein OS=Entamoeba histolytica GN=CL6EHI_160900 PE=3 SV=1								A0A175JPA9_ENTHI (+4)		60 kDa		13	14
403	Protein kinase putative OS=Entamoeba histolytica GN=CL6EHI_053060 PE=3 SV=1								A0A175JPY2_ENTHI (+5)		50 kDa		9	12
404	Protein SEY1 homolog OS=Entamoeba histolytica GN=CL6EHI_012280 PE=3 SV=1								A0A175JEL1_ENTHI (+4)		112 kDa		10	11
405	Eukaryotic translation initiation factor 5A OS=Entamoeba histolytica GN=CL6EHI_186480 PE=3 SV=1								A0A175JGC6_ENTHI (+3)		17 kDa		11	11
406	Ras guanine nucleotide exchange factor putative OS=Entamoeba histolytica GN=CL6EHI_131260 PE=4 SV=1								A0A175JJ68_ENTHI (+5)		142 kDa		7	11
407	Uncharacterized protein OS=Entamoeba histolytica GN=CL6EHI_004370 PE=4 SV=1								A0A175JKG5_ENTHI (+6)		39 kDa		13	12
408	13 kDa ribonucleoprotein-associated protein putative OS=Entamoeba histolytica GN=CL6EHI_104600 PE=4 SV=1								A0A175JKI7_ENTHI (+5)		14 kDa		13	12
409	Proteasome subunit alpha type OS=Entamoeba histolytica GN=CL6EHI_098060 PE=3 SV=1								A0A175JR87_ENTHI (+6)		28 kDa		15	13
410	Nucleolar protein nop56 putative OS=Entamoeba histolytica GN=CL6EHI_122740 PE=4 SV=1								A0A175JSS7_ENTHI (+5)		52 kDa		7	14
411	Tryptophanase putative OS=Entamoeba histolytica GN=CL6EHI_111610 PE=4 SV=1								A0A175JSZ6_ENTHI (+4)		62 kDa		8	9
412	Protein SEY1 homolog OS=Entamoeba histolytica GN=CL6EHI_054180 PE=3 SV=1								A0A175JTX3_ENTHI (+5)		97 kDa		11	11
413	Viral a-type inclusion protein repeat putative OS=Entamoeba histolytica GN=CL6EHI_072050 PE=4 SV=1								A0A175JU31_ENTHI (+1)		214 kDa		13	11
414	Ras family GTPase OS=Entamoeba histolytica GN=CL6EHI_058090 PE=4 SV=1								A0A175JVL4_ENTHI (+6)		21 kDa		10	11
415	Ubiquitin-conjugating enzyme family protein OS=Entamoeba histolytica GN=CL6EHI_025230 PE=3 SV=1								A0A175JYJ8_ENTHI (+3)		17 kDa		11	13
416	Vacular protein sorting 33A, putative OS=Entamoeba histolytica GN=EHI_135210 PE=3 SV=1								C4M107_ENTHI (+4)		113 kDa		22	16
417	Rab family GTPase OS=Entamoeba histolytica GN=CL6EHI_153690 PE=4 SV=1								A0A175JE09_ENTHI (+5)		22 kDa		13	13
418	Calpain family cysteine protease putative OS=Entamoeba histolytica GN=CL6EHI_045290 PE=3 SV=1								A0A175JE86_ENTHI (+4)		53 kDa		12	15
419	60S ribosomal protein L7a putative OS=Entamoeba histolytica GN=CL6EHI_103310 PE=4 SV=1								A0A175JG64_ENTHI (+7)		32 kDa		11	7
420	Ferredoxin OS=Entamoeba histolytica GN=CL6EHI_083270 PE=4 SV=1								A0A175JHI5_ENTHI (+6)		9 kDa		12	8
421	Uncharacterized protein OS=Entamoeba histolytica GN=CL6EHI_198890 PE=4 SV=1								A0A175JI84_ENTHI (+5)		233 kDa		10	16
422	Uncharacterized protein OS=Entamoeba histolytica GN=CL6EHI_087740 PE=4 SV=1								A0A175JJ72_ENTHI (+4)		76 kDa		11	13
423	Actin-related protein 2/3 complex subunit 3 OS=Entamoeba histolytica GN=CL6EHI_174910 PE=3 SV=1								A0A175JL11_ENTHI (+5)		22 kDa		13	12
424	Uncharacterized protein OS=Entamoeba histolytica GN=CL6EHI_015300 PE=4 SV=1								A0A175JMY9_ENTHI (+3)		36 kDa		10	12
425	Uncharacterized protein OS=Entamoeba histolytica GN=CL6EHI_105170 PE=4 SV=1								A0A175JNC7_ENTHI (+5)		68 kDa		11	13
426	Uncharacterized protein OS=Entamoeba histolytica GN=CL6EHI_140310 PE=4 SV=1								A0A175JQY5_ENTHI (+5)		76 kDa		12	10
427	Uncharacterized protein OS=Entamoeba histolytica GN=CL6EHI_030450 PE=4 SV=1								A0A175JRM1_ENTHI (+5)		107 kDa		11	14
428	Uncharacterized protein OS=Entamoeba histolytica GN=CL6EHI_173480 PE=4 SV=1								A0A175JTP0_ENTHI (+5)		28 kDa		6	10
429	Ras guanine nucleotide exchange factor putative OS=Entamoeba histolytica GN=CL6EHI_070760 PE=4 SV=1								A0A175JTP8_ENTHI (+5)		68 kDa		15	13
430	60S ribosomal protein L27 putative OS=Entamoeba histolytica GN=CL6EHI_183480 PE=4 SV=1								A0A175JU77_ENTHI (+5)		16 kDa		16	22
431	Alcohol dehydrogenase putative OS=Entamoeba histolytica GN=CL6EHI_088020 PE=4 SV=1								A0A175JUY4_ENTHI (+3)		43 kDa		23	12
432	Calcium-binding protein 1 ehcbp1 OS=Entamoeba histolytica GN=CL6EHI_120900 PE=4 SV=1								A0A175JVS2_ENTHI (+6)		15 kDa		29	27
433	Uncharacterized protein OS=Entamoeba histolytica GN=CL6EHI_086690 PE=4 SV=1								A0A175JWE3_ENTHI (+3)		42 kDa		11	13
434	Ras guanine nucleotide exchange factor putative OS=Entamoeba histolytica GN=CL6EHI_143100 PE=4 SV=1								A0A175JYI8_ENTHI (+5)		86 kDa		11	12
435	AP-2 complex subunit alpha OS=Entamoeba histolytica GN=CL6EHI_153240 PE=3 SV=1								A0A175JDK8_ENTHI (+5)		103 kDa		11	11
436	Uncharacterized protein OS=Entamoeba histolytica GN=CL6EHI_050590 PE=4 SV=1								A0A175JE80_ENTHI (+1)		57 kDa		7	15
437	Actin-binding protein cofilin tropomyosin family OS=Entamoeba histolytica GN=CL6EHI_186770 PE=4 SV=1								A0A175JGM2_ENTHI (+4)		38 kDa		9	11
438	Phosphofructokinase putative OS=Entamoeba histolytica GN=CL6EHI_187040 PE=4 SV=1								A0A175JH22_ENTHI (+1)		48 kDa		11	9
439	Type a flavoprotein putative OS=Entamoeba histolytica GN=CL6EHI_159860 PE=4 SV=1								A0A175JIR8_ENTHI (+5)		47 kDa		11	8
440	Formin homology 2 family protein OS=Entamoeba histolytica GN=CL6EHI_118260 PE=4 SV=1								A0A175JKT6_ENTHI (+1)		131 kDa		10	6
441	Gelsolin repeat protein putative OS=Entamoeba histolytica GN=CL6EHI_009570 PE=4 SV=1								A0A175JKZ5_ENTHI (+5)		169 kDa		11	9
442	S-adenosylmethionine synthase OS=Entamoeba histolytica GN=CL6EHI_004920 PE=3 SV=1								A0A175JM79_ENTHI (+6)		44 kDa		8	12
443	Skp1 family protein OS=Entamoeba histolytica GN=CL6EHI_134960 PE=3 SV=1								A0A175JM85_ENTHI (+5)		18 kDa		8	11
444	Uncharacterized protein OS=Entamoeba histolytica GN=CL6EHI_024350 PE=4 SV=1								A0A175JMH9_ENTHI (+5)		69 kDa		7	10
445	26S protease regulatory subunit putative OS=Entamoeba histolytica GN=CL6EHI_180350 PE=3 SV=1								A0A175JNR6_ENTHI (+5)		46 kDa		28	38
446	Uncharacterized protein OS=Entamoeba histolytica GN=CL6EHI_188910 PE=4 SV=1								A0A175JPG2_ENTHI (+1)		239 kDa		8	12
447	Helicase putative OS=Entamoeba histolytica GN=CL6EHI_053080 PE=4 SV=1								A0A175JQ03_ENTHI (+5)		60 kDa		11	13
448	Proteasome endopeptidase complex OS=Entamoeba histolytica GN=CL6EHI_086080 PE=3 SV=1								A0A175JQR6_ENTHI (+5)		28 kDa		13	12
449	Uncharacterized protein OS=Entamoeba histolytica GN=CL6EHI_140610 PE=4 SV=1								A0A175JR23_ENTHI (+5)		70 kDa		13	12
450	Heat repeat domain containing protein OS=Entamoeba histolytica GN=CL6EHI_146520 PE=4 SV=1								A0A175JY38_ENTHI (+3)		81 kDa		8	11
451	Uncharacterized protein OS=Entamoeba histolytica HM-1:IMSS-A GN=EHI7A_003500 PE=4 SV=1								N9V3Q7_ENTHI		70 kDa		5	5
452	Rap ran GTPase activating protein putative OS=Entamoeba histolytica GN=CL6EHI_151270 PE=4 SV=1								A0A175JD18_ENTHI (+5)		92 kDa		12	11
453	Eukaryotic peptide chain release factor subunit 1 putative OS=Entamoeba histolytica GN=CL6EHI_152750 PE=4 SV=1								A0A175JDG0_ENTHI (+5)		53 kDa		14	11
454	Proteasome subunit alpha type OS=Entamoeba histolytica GN=CL6EHI_153190 PE=3 SV=1								A0A175JDP3_ENTHI (+5)		27 kDa		5	11
455	WD domain containing protein OS=Entamoeba histolytica GN=CL6EHI_148480 PE=4 SV=1								A0A175JDT9_ENTHI (+5)		41 kDa		10	9
456	Thioredoxin putative OS=Entamoeba histolytica GN=CL6EHI_110350 PE=4 SV=1								A0A175JET2_ENTHI (+5)		59 kDa		10	11
457	Vacuolar ATP synthase subunit h putative OS=Entamoeba histolytica GN=CL6EHI_068750 PE=4 SV=1								A0A175JF50_ENTHI (+5)		52 kDa		15	6
458	Lim zinc finger domain containing protein OS=Entamoeba histolytica GN=CL6EHI_069060 PE=4 SV=1								A0A175JI05_ENTHI (+4)		13 kDa		9	12
459	Rab family GTPase OS=Entamoeba histolytica GN=CL6EHI_177520 PE=4 SV=1								A0A175JJ25_ENTHI (+1)		23 kDa		7	9
460	Uncharacterized protein OS=Entamoeba histolytica GN=CL6EHI_177440 PE=4 SV=1								A0A175JJ30_ENTHI (+1)		111 kDa		12	10
461	Guanine nucleotide regulatory protein putative OS=Entamoeba histolytica GN=CL6EHI_004230 PE=4 SV=1								A0A175JKJ8_ENTHI (+7)		54 kDa		11	12
462	4-methyl 5b-hydroxyethyl-thiazol monophosphate biosynthesis enzyme putative OS=Entamoeba histolytica GN=CL6EHI_027600 PE=4 SV=1								A0A175JP83_ENTHI (+4)		20 kDa		11	11
463	3-oxo 5 alpha-steroid 4-dehydrogenase domain-contai OS=Entamoeba histolytica GN=CL6EHI_076870 PE=4 SV=1								A0A175JQ79_ENTHI (+5)		34 kDa		6	7
464	DNA-directed RNA polymerase subunit OS=Entamoeba histolytica GN=CL6EHI_121760 PE=3 SV=1								A0A175JSA7_ENTHI (+5)		185 kDa		12	9
465	Proteasome subunit alpha type OS=Entamoeba histolytica GN=CL6EHI_167720 PE=3 SV=1								A0A175JWG1_ENTHI (+2)		28 kDa		10	11
466	Uncharacterized protein OS=Entamoeba histolytica GN=EHI_178560 PE=4 SV=1								C4LUS2_ENTHI (+2)		27 kDa		16	19
467	60S acidic ribosomal protein p2 putative OS=Entamoeba histolytica GN=CL6EHI_138770 PE=3 SV=1								A0A175JS35_ENTHI (+5)		11 kDa		20
468	Actinin-like protein (Fragment) OS=Entamoeba histolytica GN=ALP PE=2 SV=1								Q9U3Z8_ENTHI		63 kDa		7	15
469	Methionine gamma-lyase OS=Entamoeba histolytica GN=CL6EHI_142250 PE=3 SV=1								A0A175JHK6_ENTHI (+4)		43 kDa		7	13
470	60S acidic ribosomal protein p1 putative OS=Entamoeba histolytica GN=CL6EHI_104660 PE=3 SV=1								A0A175JL51_ENTHI (+3)		11 kDa		3	12
471	Alpha-soluble nsf attachment protein putative OS=Entamoeba histolytica GN=CL6EHI_064680 PE=4 SV=1								A0A175JLV9_ENTHI (+5)		32 kDa		10	14
472	Signal recognition particle 54 kDa protein OS=Entamoeba histolytica GN=CL6EHI_004750 PE=3 SV=1								A0A175JMB4_ENTHI (+5)		54 kDa		7	13
473	Uncharacterized protein OS=Entamoeba histolytica GN=CL6EHI_015230 PE=4 SV=1								A0A175JMT4_ENTHI (+3)		62 kDa		8	6
474	Formin homology 2 family protein OS=Entamoeba histolytica GN=CL6EHI_192460 PE=4 SV=1								A0A175JMW0_ENTHI (+2)		135 kDa		8	7
475	Uncharacterized protein OS=Entamoeba histolytica GN=CL6EHI_017610 PE=3 SV=1								A0A175JQA5_ENTHI (+4)		300 kDa		9	7
476	Uncharacterized protein OS=Entamoeba histolytica GN=CL6EHI_081290 PE=4 SV=1								A0A175JS67_ENTHI (+5)		82 kDa		8	10
477	Heat shock protein 70 family OS=Entamoeba histolytica GN=CL6EHI_001950 PE=3 SV=1								A0A175JSR7_ENTHI (+5)		74 kDa		8	9
478	Ribosomal protein L11 putative OS=Entamoeba histolytica GN=CL6EHI_038580 PE=3 SV=1								A0A175JTP7_ENTHI (+5)		20 kDa		12	11
479	Uncharacterized protein OS=Entamoeba histolytica GN=CL6EHI_181140 PE=4 SV=1								A0A175JTQ7_ENTHI (+5)		25 kDa		12	9
480	Diaphanous protein putative OS=Entamoeba histolytica GN=CL6EHI_125300 PE=4 SV=1								A0A175JTU7_ENTHI (+1)		132 kDa		8	6
481	Serine threonine-protein kinase 3 putative OS=Entamoeba histolytica GN=CL6EHI_156670 PE=3 SV=1								A0A175JZG9_ENTHI (+5)		40 kDa		8	12
482	Glycogen debranching enzyme, putative OS=Entamoeba histolytica GN=EHI_098360 PE=4 SV=1								C4LXB9_ENTHI		166 kDa		13	9
483	Ephrin type-a receptor 4a, putative (Fragment) OS=Entamoeba histolytica HM-3:IMSS GN=KM1_316400 PE=4 SV=1								M7W803_ENTHI		43 kDa		13	14
484	Protein kinase, putative OS=Entamoeba histolytica PE=2 SV=1								A0A060N0F3_ENTHI (+8)		39 kDa		9	6
485	Ras guanine nucleotide exchange factor putative OS=Entamoeba histolytica GN=CL6EHI_148500 PE=4 SV=1								A0A175JDX3_ENTHI (+5)		58 kDa		12	11
486	Protein phosphatase domain-containing protein OS=Entamoeba histolytica GN=CL6EHI_186950 PE=4 SV=1								A0A175JGP0_ENTHI (+5)		35 kDa		11	10
487	Nad synthetase putative OS=Entamoeba histolytica GN=CL6EHI_134830 PE=4 SV=1								A0A175JLC4_ENTHI (+5)		34 kDa		7	8
488	Uncharacterized protein OS=Entamoeba histolytica GN=CL6EHI_006550 PE=4 SV=1								A0A175JMJ5_ENTHI (+3)		83 kDa		11	11
489	Uncharacterized protein OS=Entamoeba histolytica GN=CL6EHI_170170 PE=4 SV=1								A0A175JMZ4_ENTHI (+5)		126 kDa		12	11
490	Ras GTPase-activating protein putative OS=Entamoeba histolytica GN=CL6EHI_105250 PE=4 SV=1								A0A175JN67_ENTHI (+5)		82 kDa		9	9
491	Proteasome regulatory subunit putative OS=Entamoeba histolytica GN=CL6EHI_136180 PE=4 SV=1								A0A175JPR6_ENTHI (+5)		52 kDa		10	9
492	26S protease regulatory subunit putative OS=Entamoeba histolytica GN=CL6EHI_053020 PE=3 SV=1								A0A175JQY1_ENTHI (+5)		47 kDa		11	12
493	Estradiol 17-beta-dehydrogenase putative OS=Entamoeba histolytica GN=CL6EHI_163540 PE=3 SV=1								A0A175JRE1_ENTHI (+5)		37 kDa		8	12
494	Rasgef domain containing protein OS=Entamoeba histolytica GN=CL6EHI_072110 PE=4 SV=1								A0A175JTT8_ENTHI (+5)		103 kDa		13	12
495	Histidyl-tRNA synthetase putative OS=Entamoeba histolytica GN=CL6EHI_180020 PE=3 SV=1								A0A175JU80_ENTHI (+5)		58 kDa		11	12
496	Uncharacterized protein OS=Entamoeba histolytica GN=CL6EHI_044370 PE=4 SV=1								A0A175JV83_ENTHI (+4)		78 kDa		11	9
497	Uncharacterized protein OS=Entamoeba histolytica GN=CL6EHI_035980 PE=4 SV=1								A0A175JVL6_ENTHI (+4)		103 kDa		11	13
498	Phospholipase B-like OS=Entamoeba histolytica GN=CL6EHI_097630 PE=3 SV=1								A0A175JWJ0_ENTHI (+5)		59 kDa		5	10
499	Oligopeptidase a putative OS=Entamoeba histolytica GN=CL6EHI_185560 PE=3 SV=1								A0A175JWX7_ENTHI (+3)		84 kDa		7	6
500	Rac-like GTP-binding protein rac2 putative OS=Entamoeba histolytica GN=CL6EHI_013650 PE=3 SV=1								A0A175K1T0_ENTHI (+4)		28 kDa		12	10
501	Calcium-dependent protein kinase 2, putative OS=Entamoeba histolytica GN=EHI_137120 PE=4 SV=1								B1N3W3_ENTHI (+1)		46 kDa		11	10
502	4Fe-4S binding domain containing protein OS=Entamoeba histolytica HM-1:IMSS-B GN=EHI8A_180760 PE=4 SV=1								M3TD94_ENTHI (+2)		28 kDa		24	20
503	Enhancer binding protein-1 OS=Entamoeba histolytica GN=Ebp1 PE=4 SV=1								Q9NCC1_ENTHI		29 kDa		7	12
504	Uncharacterized protein OS=Entamoeba histolytica PE=2 SV=1								A0A060N1J1_ENTHI (+6)		50 kDa		8	8
505	Uncharacterized protein OS=Entamoeba histolytica GN=CL6EHI_151930 PE=4 SV=1								A0A175JDI3_ENTHI (+5)		34 kDa		14	11
506	Tola protein putative OS=Entamoeba histolytica GN=CL6EHI_159620 PE=4 SV=1								A0A175JI48_ENTHI (+4)		35 kDa		10	6
507	Oligo 1 6-glucosidase putative OS=Entamoeba histolytica GN=CL6EHI_130690 PE=4 SV=1								A0A175JJ09_ENTHI (+5)		66 kDa		7	8
508	Tbc domain containing protein OS=Entamoeba histolytica GN=CL6EHI_009510 PE=4 SV=1								A0A175JKV3_ENTHI (+5)		36 kDa		11	12
509	Proteasome subunit alpha type OS=Entamoeba histolytica GN=CL6EHI_163650 PE=3 SV=1								A0A175JQI0_ENTHI (+4)		28 kDa		11	8
510	Rho family GTPase OS=Entamoeba histolytica GN=CL6EHI_146180 PE=3 SV=1								A0A175JQM6_ENTHI (+5)		24 kDa		9	8
511	RNAsel inhibitor-like protein putative OS=Entamoeba histolytica GN=CL6EHI_156200 PE=4 SV=1								A0A175JR61_ENTHI (+5)		74 kDa		12	11
512	Rab family GTPase OS=Entamoeba histolytica GN=CL6EHI_042250 PE=4 SV=1								A0A175JS70_ENTHI (+5)		22 kDa		14	9
513	Alpha 1 3-mannosyltransferase alg2 putative OS=Entamoeba histolytica GN=CL6EHI_001990 PE=4 SV=1								A0A175JSK0_ENTHI (+3)		46 kDa		13	9
514	Leukocyte-endothelial cell adhesion molecule 3 putative OS=Entamoeba histolytica GN=CL6EHI_201200 PE=4 SV=1								A0A175JTV6_ENTHI (+3)		36 kDa		9	10
515	Uncharacterized protein OS=Entamoeba histolytica GN=CL6EHI_143620 PE=4 SV=1								A0A175JW98_ENTHI (+5)		122 kDa		6	8
516	Long-chain-fatty-acid--coa ligase putative OS=Entamoeba histolytica GN=CL6EHI_147010 PE=4 SV=1								A0A175JX48_ENTHI (+4)		77 kDa		8	10
517	Proliferating cell nuclear antigen OS=Entamoeba histolytica GN=CL6EHI_128450 PE=3 SV=1								A0A175JXF5_ENTHI (+5)		29 kDa		9	7
518	DNA repair transcription protein mms19 putative OS=Entamoeba histolytica GN=CL6EHI_129310 PE=4 SV=1								A0A175JYU0_ENTHI (+5)		100 kDa		6	9
519	Sec61 alpha subunit OS=Entamoeba histolytica PE=3 SV=1								Q5XWC1_ENTHI		52 kDa		10	14
520	60S ribosomal protein L21, putative OS=Entamoeba histolytica PE=2 SV=1								A0A060N0B8_ENTHI (+7)		19 kDa		10	10
521	Proteasome subunit beta type 7-b putative OS=Entamoeba histolytica GN=CL6EHI_148040 PE=4 SV=1								A0A175JE32_ENTHI (+5)		29 kDa		9	9
522	Chorein putative OS=Entamoeba histolytica GN=CL6EHI_067970 PE=4 SV=1								A0A175JER5_ENTHI (+4)		382 kDa		10	10
523	Protein phosphatase putative OS=Entamoeba histolytica GN=CL6EHI_110320 PE=3 SV=1								A0A175JF88_ENTHI (+5)		37 kDa		12	10
524	Uncharacterized protein OS=Entamoeba histolytica GN=CL6EHI_155720 PE=4 SV=1								A0A175JHV9_ENTHI (+5)		41 kDa		11	11
525	Uncharacterized protein OS=Entamoeba histolytica GN=CL6EHI_131000 PE=4 SV=1								A0A175JIJ5_ENTHI (+5)		34 kDa		10	5
526	Protein kinase putative OS=Entamoeba histolytica GN=CL6EHI_118080 PE=4 SV=1								A0A175JK35_ENTHI (+4)		77 kDa		8	10
527	Mit domain protein OS=Entamoeba histolytica GN=CL6EHI_093860 PE=4 SV=1								A0A175JKB7_ENTHI (+4)		76 kDa		7	12
528	Rap ran GTPase-activating protein putative OS=Entamoeba histolytica GN=CL6EHI_137690 PE=4 SV=1								A0A175JL13_ENTHI (+5)		59 kDa		12	6
529	Molybdenum cofactor sulfurase putative OS=Entamoeba histolytica GN=CL6EHI_194600 PE=4 SV=1								A0A175JLV4_ENTHI (+4)		60 kDa		8	10
530	Rab family GTPase OS=Entamoeba histolytica GN=CL6EHI_024680 PE=4 SV=1								A0A175JLW2_ENTHI (+5)		24 kDa		4	11
531	Multidrug resistance protein putative OS=Entamoeba histolytica GN=CL6EHI_100320 PE=4 SV=1								A0A175JN24_ENTHI (+5)		182 kDa		9	10
532	Uncharacterized protein OS=Entamoeba histolytica GN=CL6EHI_095810 PE=4 SV=1								A0A175JQR1_ENTHI (+4)		36 kDa		4	9
533	RNA cytidine acetyltransferase OS=Entamoeba histolytica GN=CL6EHI_033750 PE=3 SV=1								A0A175JRL4_ENTHI (+5)		111 kDa		14	10
534	GTP-binding protein OS=Entamoeba histolytica GN=CL6EHI_031410 PE=3 SV=1								A0A175JSB7_ENTHI (+4)		21 kDa		8	11
535	2R-phospho 3 sulfolactate synthase putative OS=Entamoeba histolytica GN=CL6EHI_026480 PE=4 SV=1								A0A175JT38_ENTHI (+3)		29 kDa		9	11
536	Uncharacterized protein OS=Entamoeba histolytica GN=CL6EHI_120870 PE=4 SV=1								A0A175JUY7_ENTHI (+5)		73 kDa		8	5
537	Uncharacterized protein OS=Entamoeba histolytica GN=CL6EHI_192140 PE=4 SV=1								A0A175JVE7_ENTHI (+4)		67 kDa		6	16
538	Uncharacterized protein OS=Entamoeba histolytica GN=CL6EHI_200070 PE=4 SV=1								A0A175JVT0_ENTHI (+5)		56 kDa		6	8
539	Uncharacterized protein OS=Entamoeba histolytica GN=CL6EHI_143610 PE=4 SV=1								A0A175JW54_ENTHI (+5)		77 kDa		6	10
540	Proteasome subunit alpha type OS=Entamoeba histolytica GN=CL6EHI_052140 PE=3 SV=1								A0A175JWA4_ENTHI (+5)		26 kDa		9	8
541	Replication factor a protein 1 putative OS=Entamoeba histolytica GN=CL6EHI_062980 PE=4 SV=1								A0A175JWN0_ENTHI (+3)		67 kDa		11	11
542	Uncharacterized protein OS=Entamoeba histolytica GN=CL6EHI_016130 PE=4 SV=1								A0A175JYL9_ENTHI (+4)		56 kDa		10	8
543	Phosphoglucomutase/phosphomannomutase family protein OS=Entamoeba histolytica HM-1:IMSS-B GN=EHI8A_118930 PE=4 SV=1								M3U0X7_ENTHI (+1)		50 kDa		8	8
544	Uncharacterized protein OS=Entamoeba histolytica PE=2 SV=1								A0A060N064_ENTHI (+16)		34 kDa		9	8
545	NADP-dependent alcohol dehydrogenase, putative OS=Entamoeba histolytica PE=2 SV=1								A0A060N1J9_ENTHI (+7)		40 kDa		11	12
546	Guanine deaminase putative OS=Entamoeba histolytica GN=CL6EHI_151430 PE=4 SV=1								A0A175JCJ3_ENTHI (+5)		48 kDa		8	7
547	Tryptophanyl-tRNA synthetase putative OS=Entamoeba histolytica GN=CL6EHI_110420 PE=3 SV=1								A0A175JER0_ENTHI (+1)		44 kDa		8	8
548	Ubiquitinyl hydrolase 1 OS=Entamoeba histolytica GN=CL6EHI_049940 PE=3 SV=1								A0A175JF55_ENTHI (+4)		82 kDa		7	9
549	Peptidylprolyl isomerase OS=Entamoeba histolytica GN=CL6EHI_178850 PE=4 SV=1								A0A175JFE8_ENTHI (+3)		46 kDa		9	9
550	DNA-directed RNA polymerase subunit beta OS=Entamoeba histolytica GN=CL6EHI_022940 PE=3 SV=1								A0A175JFQ3_ENTHI (+5)		132 kDa		8	10
551	40S ribosomal protein s10 putative OS=Entamoeba histolytica GN=CL6EHI_197030 PE=4 SV=1								A0A175JG73_ENTHI (+5)		15 kDa		5	9
552	Gamma-adaptin putative OS=Entamoeba histolytica GN=CL6EHI_196890 PE=4 SV=1								A0A175JGN6_ENTHI (+5)		94 kDa		8	5
553	Rap ran GTPase-activating protein putative OS=Entamoeba histolytica GN=CL6EHI_155710 PE=4 SV=1								A0A175JHV2_ENTHI (+5)		154 kDa		8	10
554	Rhogap domain containing protein OS=Entamoeba histolytica GN=CL6EHI_159300 PE=4 SV=1								A0A175JI72_ENTHI (+2)		69 kDa		8	13
555	Pyruvate kinase OS=Entamoeba histolytica GN=CL6EHI_098420 PE=3 SV=1								A0A175JI76_ENTHI (+4)		36 kDa		10	9
556	Diphthamide synthesis protein putative OS=Entamoeba histolytica GN=CL6EHI_199050 PE=3 SV=1								A0A175JIB6_ENTHI (+5)		39 kDa		7	9
557	Diphthine synthase putative OS=Entamoeba histolytica GN=CL6EHI_127240 PE=3 SV=1								A0A175JIF0_ENTHI (+5)		31 kDa		13	9
558	AP 2 complex subunit mu putative OS=Entamoeba histolytica GN=CL6EHI_124560 PE=3 SV=1								A0A175JKY2_ENTHI (+4)		47 kDa		5	10
559	Uncharacterized protein OS=Entamoeba histolytica GN=CL6EHI_007010 PE=4 SV=1								A0A175JLS2_ENTHI (+4)		144 kDa		5	11
560	Metallo-beta-lactamase superfamily protein OS=Entamoeba histolytica GN=CL6EHI_107070 PE=4 SV=1								A0A175JMI3_ENTHI (+5)		71 kDa		8	8
561	Sec7 domain protein OS=Entamoeba histolytica GN=CL6EHI_024590 PE=4 SV=1								A0A175JMK9_ENTHI (+5)		166 kDa		11	8
562	Lim zinc finger domain containing protein OS=Entamoeba histolytica GN=CL6EHI_001070 PE=4 SV=1								A0A175JMZ2_ENTHI (+5)		44 kDa		10	7
563	Beta-amylase OS=Entamoeba histolytica GN=CL6EHI_192590 PE=3 SV=1								A0A175JN43_ENTHI (+5)		47 kDa		9	7
564	Structural maintenance of chromosomes protein OS=Entamoeba histolytica GN=CL6EHI_164820 PE=3 SV=1								A0A175JNM1_ENTHI (+3)		142 kDa		7	8
565	Uncharacterized protein OS=Entamoeba histolytica GN=CL6EHI_040420 PE=4 SV=1								A0A175JQ18_ENTHI (+3)		56 kDa		6	10
566	Phosphatidylinositol 3-kinase putative OS=Entamoeba histolytica GN=CL6EHI_006130 PE=3 SV=1								A0A175JQ41_ENTHI (+3)		120 kDa		6	8
567	Uncharacterized protein OS=Entamoeba histolytica GN=CL6EHI_140680 PE=4 SV=1								A0A175JR48_ENTHI (+5)		75 kDa		10	9
568	T-complex protein 1 theta subunit putative OS=Entamoeba histolytica GN=CL6EHI_140600 PE=3 SV=1								A0A175JRB3_ENTHI (+3)		59 kDa		6	6
569	Amp deaminase putative OS=Entamoeba histolytica GN=CL6EHI_120890 PE=4 SV=1								A0A175JV11_ENTHI (+5)		155 kDa		6	12
570	Cytosolic Fe-S cluster assembly factor NUBP1 homolog OS=Entamoeba histolytica GN=CL6EHI_047750 PE=3 SV=1								A0A175JV51_ENTHI (+5)		36 kDa		7	8
571	Uncharacterized protein OS=Entamoeba histolytica GN=CL6EHI_123280 PE=4 SV=1								A0A175JYL8_ENTHI (+5)		42 kDa		8	10
572	Uncharacterized protein OS=Entamoeba histolytica GN=CL6EHI_167940 PE=4 SV=1								A0A175K0H3_ENTHI (+3)		104 kDa		7	9
573	Uncharacterized protein OS=Entamoeba histolytica GN=CL6EHI_141940 PE=4 SV=1								A0A175JHL9_ENTHI (+3)		16 kDa		8	7
574	Chaperonin containing TCP-1 epsilon subunit, putative OS=Entamoeba histolytica PE=2 SV=1								A0A060N501_ENTHI (+6)		59 kDa		13	6
575	Translation initiation factor 2 beta subunit putative OS=Entamoeba histolytica GN=CL6EHI_153480 PE=4 SV=1								A0A175JDG1_ENTHI (+5)		23 kDa		8	9
576	Nascent polypeptide-associated complex subunit beta OS=Entamoeba histolytica GN=CL6EHI_044930 PE=3 SV=1								A0A175JDN3_ENTHI (+2)		49 kDa		8	10
577	Had hydrolase family ia variant 3 OS=Entamoeba histolytica GN=CL6EHI_068210 PE=4 SV=1								A0A175JEK3_ENTHI (+5)		24 kDa		10	9
578	V-type proton ATPase subunit C OS=Entamoeba histolytica GN=CL6EHI_092600 PE=3 SV=1								A0A175JG98_ENTHI (+4)		44 kDa		5	6
579	Uncharacterized protein OS=Entamoeba histolytica GN=CL6EHI_155250 PE=4 SV=1								A0A175JHA4_ENTHI (+3)		41 kDa		6	6
580	Serine/threonine-protein phosphatase OS=Entamoeba histolytica GN=CL6EHI_199120 PE=3 SV=1								A0A175JHN5_ENTHI (+5)		61 kDa		13	8
581	Importin beta 3 family protein OS=Entamoeba histolytica GN=CL6EHI_098400 PE=4 SV=1								A0A175JIE5_ENTHI (+5)		126 kDa		9	8
582	Ran-binding protein putative OS=Entamoeba histolytica GN=CL6EHI_009630 PE=4 SV=1								A0A175JK77_ENTHI (+5)		120 kDa		14	7
583	26S protease regulatory subunit putative OS=Entamoeba histolytica GN=CL6EHI_194570 PE=3 SV=1								A0A175JL50_ENTHI (+5)		44 kDa		10	7
584	Actin putative OS=Entamoeba histolytica GN=CL6EHI_039070 PE=3 SV=1								A0A175JLU1_ENTHI (+5)		40 kDa		9	11
585	Probable acetate kinase OS=Entamoeba histolytica GN=CL6EHI_170010 PE=3 SV=1								A0A175JMN7_ENTHI (+5)		43 kDa		10	11
586	60S ribosomal protein L12 putative OS=Entamoeba histolytica GN=CL6EHI_030710 PE=3 SV=1								A0A175JMQ8_ENTHI (+2)		18 kDa		8	9
587	Ph domain containing protein kinase putative OS=Entamoeba histolytica GN=CL6EHI_188930 PE=3 SV=1								A0A175JPI5_ENTHI (+1)		50 kDa		11	9
588	Rap ran GTPase-activating protein putative OS=Entamoeba histolytica GN=CL6EHI_074060 PE=4 SV=1								A0A175JPK1_ENTHI (+4)		68 kDa		11	9
589	Hsc70-interacting protein putative OS=Entamoeba histolytica GN=CL6EHI_158050 PE=4 SV=1								A0A175JPR0_ENTHI (+5)		40 kDa		10	6
590	Uncharacterized protein OS=Entamoeba histolytica GN=CL6EHI_054800 PE=4 SV=1								A0A175JQ28_ENTHI (+5)		55 kDa		11	6
591	Uncharacterized protein OS=Entamoeba histolytica GN=CL6EHI_178080 PE=4 SV=1								A0A175JSU8_ENTHI (+5)		45 kDa		9	9
592	Nucleosome assembly protein putative OS=Entamoeba histolytica GN=CL6EHI_139460 PE=3 SV=1								A0A175JUU8_ENTHI (+5)		40 kDa		8	9
593	Heat repeat domain containing protein OS=Entamoeba histolytica GN=CL6EHI_097470 PE=4 SV=1								A0A175JXT1_ENTHI (+5)		118 kDa		6	11
594	Protein kinase putative OS=Entamoeba histolytica GN=CL6EHI_011510 PE=4 SV=1								A0A175JXW8_ENTHI (+5)		48 kDa		9	10
595	Ribose 5-phosphate isomerase putative OS=Entamoeba histolytica GN=CL6EHI_176150 PE=4 SV=1								A0A175JZH8_ENTHI (+5)		16 kDa		8	9
596	Midasin OS=Entamoeba histolytica HM-1:IMSS-A GN=EHI7A_028950 PE=3 SV=1								N9TLE8_ENTHI		520 kDa		11	13
597	Cysteine proteinase, putative OS=Entamoeba histolytica PE=2 SV=1								S0AZC0_ENTHI		34 kDa		7	9
598	Heat shock protein 70 putative OS=Entamoeba histolytica GN=CL6EHI_148990 PE=4 SV=1								A0A175JDH6_ENTHI (+2)		88 kDa		7	10
599	Uncharacterized protein OS=Entamoeba histolytica GN=CL6EHI_148870 PE=4 SV=1								A0A175JDR4_ENTHI (+5)		131 kDa		8	6
600	Toxin resistance protein putative OS=Entamoeba histolytica GN=CL6EHI_012570 PE=4 SV=1								A0A175JEF3_ENTHI (+5)		31 kDa		8	10
601	Serine/threonine-protein phosphatase OS=Entamoeba histolytica GN=CL6EHI_011950 PE=3 SV=1								A0A175JER6_ENTHI (+5)		35 kDa		8	9
602	Kinase putative OS=Entamoeba histolytica GN=CL6EHI_178490 PE=4 SV=1								A0A175JFB1_ENTHI (+5)		28 kDa		9	6
603	Uncharacterized protein OS=Entamoeba histolytica GN=CL6EHI_069560 PE=4 SV=1								A0A175JI92_ENTHI (+5)		23 kDa		8	9
604	Arginyl-tRNA synthetase OS=Entamoeba histolytica GN=CL6EHI_127020 PE=3 SV=1								A0A175JIH9_ENTHI (+5)		65 kDa		8	8
605	Uncharacterized protein OS=Entamoeba histolytica GN=CL6EHI_194470 PE=4 SV=1								A0A175JL42_ENTHI (+5)		45 kDa		8	9
606	Heat repeat domain containing protein OS=Entamoeba histolytica GN=CL6EHI_064450 PE=4 SV=1								A0A175JMH1_ENTHI (+5)		120 kDa		10	6
607	D-hydantoinase putative OS=Entamoeba histolytica GN=CL6EHI_024420 PE=4 SV=1								A0A175JMI4_ENTHI (+5)		51 kDa		9	7
608	Serine/threonine-protein phosphatase OS=Entamoeba histolytica GN=CL6EHI_136190 PE=3 SV=1								A0A175JPH9_ENTHI (+5)		61 kDa		13	7
609	Uncharacterized protein OS=Entamoeba histolytica GN=CL6EHI_048560 PE=4 SV=1								A0A175JPJ5_ENTHI (+5)		19 kDa		5	7
610	Uncharacterized protein OS=Entamoeba histolytica GN=CL6EHI_136460 PE=4 SV=1								A0A175JPT6_ENTHI (+5)		87 kDa		9	10
611	Mut nudix family protein OS=Entamoeba histolytica GN=CL6EHI_097930 PE=4 SV=1								A0A175JRR1_ENTHI (+5)		24 kDa		10	6
612	Eukaryotic translation initiation factor eif 5 OS=Entamoeba histolytica GN=CL6EHI_129770 PE=4 SV=1								A0A175JTS6_ENTHI (+5)		41 kDa		9	9
613	Proteasome regulatory subunit putative OS=Entamoeba histolytica GN=CL6EHI_200220 PE=4 SV=1								A0A175JW11_ENTHI (+5)		20 kDa		8	12
614	Protein phosphatase domain-containing protein OS=Entamoeba histolytica GN=CL6EHI_075640 PE=4 SV=1								A0A175JWR2_ENTHI		87 kDa		5	11
615	Ph domain containing protein OS=Entamoeba histolytica GN=CL6EHI_192960 PE=4 SV=1								A0A175JXJ6_ENTHI (+5)		64 kDa		7	7
616	60S ribosomal protein L18a OS=Entamoeba histolytica GN=CL6EHI_035600 PE=3 SV=1								A0A175JXW3_ENTHI (+2)		20 kDa		5	10
617	Heat shock protein 70 putative OS=Entamoeba histolytica GN=CL6EHI_198320 PE=3 SV=1								A0A175JY33_ENTHI (+1)		63 kDa		7	5
618	Uncharacterized protein OS=Entamoeba histolytica GN=CL6EHI_122850 PE=4 SV=1								A0A175JTI1_ENTHI (+6)		21 kDa		66	76
619	Thioredoxin reductase OS=Entamoeba histolytica PE=2 SV=1								A0A060N1W6_ENTHI		34 kDa		4	12
620	LIM zinc finger domain containing protein OS=Entamoeba histolytica PE=2 SV=1								A0A060N6K9_ENTHI (+4)		33 kDa		8	10
621	Serine palmitoyltransferase putative OS=Entamoeba histolytica GN=CL6EHI_152280 PE=4 SV=1								A0A175JCS8_ENTHI (+2)		98 kDa		4	7
622	Protein kinase putative OS=Entamoeba histolytica GN=CL6EHI_148900 PE=4 SV=1								A0A175JDG6_ENTHI (+4)		55 kDa		7	8
623	Proteasome subunit beta type 5 putative OS=Entamoeba histolytica GN=CL6EHI_011870 PE=4 SV=1								A0A175JEG7_ENTHI (+5)		28 kDa		6	9
624	Uncharacterized protein OS=Entamoeba histolytica GN=CL6EHI_110510 PE=4 SV=1								A0A175JES1_ENTHI (+4)		53 kDa		6	6
625	Structural maintenance of chromosomes protein OS=Entamoeba histolytica GN=CL6EHI_050790 PE=3 SV=1								A0A175JET8_ENTHI (+5)		141 kDa		8	8
626	Aldose reductase putative OS=Entamoeba histolytica GN=CL6EHI_178670 PE=4 SV=1								A0A175JFC7_ENTHI (+3)		36 kDa		6	12
627	Nicotinate phosphoribosyltransferase putative OS=Entamoeba histolytica GN=CL6EHI_023260 PE=3 SV=1								A0A175JFG4_ENTHI (+5)		45 kDa		8	6
628	Uncharacterized protein OS=Entamoeba histolytica GN=CL6EHI_110830 PE=4 SV=1								A0A175JFN1_ENTHI (+4)		55 kDa		9	11
629	Uncharacterized protein OS=Entamoeba histolytica GN=CL6EHI_096790 PE=4 SV=1								A0A175JHY5_ENTHI (+5)		29 kDa		9	9
630	Uncharacterized protein OS=Entamoeba histolytica GN=CL6EHI_198580 PE=4 SV=1								A0A175JI65_ENTHI (+5)		23 kDa		4	8
631	Vacuolar sorting protein 26 putative OS=Entamoeba histolytica GN=CL6EHI_010730 PE=4 SV=1								A0A175JK71_ENTHI (+1)		45 kDa		7	10
632	Ribokinase OS=Entamoeba histolytica GN=CL6EHI_138020 PE=3 SV=1								A0A175JLC5_ENTHI (+5)		35 kDa		9	6
633	Rho guanine nucleotide exchange factor putative OS=Entamoeba histolytica GN=CL6EHI_021230 PE=4 SV=1								A0A175JLK5_ENTHI (+5)		53 kDa		6	3
634	Uncharacterized protein OS=Entamoeba histolytica GN=CL6EHI_001080 PE=3 SV=1								A0A175JNP6_ENTHI (+5)		80 kDa		7	10
635	RuvB-like helicase OS=Entamoeba histolytica GN=CL6EHI_040360 PE=3 SV=1								A0A175JP99_ENTHI (+5)		48 kDa		4	8
636	60S ribosomal protein L2 l8 putative OS=Entamoeba histolytica GN=CL6EHI_127200 PE=3 SV=1								A0A175JPC0_ENTHI (+1)		28 kDa		6	5
637	Protein kinase putative OS=Entamoeba histolytica GN=CL6EHI_095940 PE=4 SV=1								A0A175JQ10_ENTHI (+5)		45 kDa		8	11
638	Rab family GTPase OS=Entamoeba histolytica GN=CL6EHI_161030 PE=4 SV=1								A0A175JQ38_ENTHI (+6)		24 kDa		5	10
639	Vacuolar protein sorting-associated protein 29 OS=Entamoeba histolytica GN=CL6EHI_025270 PE=3 SV=1								A0A175JQH9_ENTHI (+3)		21 kDa		5	11
640	Ph domain containing protein kinase putative OS=Entamoeba histolytica GN=CL6EHI_138540 PE=3 SV=1								A0A175JR71_ENTHI (+5)		53 kDa		6	10
641	Uncharacterized protein OS=Entamoeba histolytica GN=CL6EHI_163600 PE=4 SV=1								A0A175JR92_ENTHI (+5)		71 kDa		10	7
642	Signal recognition particle receptor alpha subunit OS=Entamoeba histolytica GN=CL6EHI_200840 PE=4 SV=1								A0A175JRI7_ENTHI (+4)		54 kDa		9	7
643	Copine putative OS=Entamoeba histolytica GN=CL6EHI_140260 PE=4 SV=1								A0A175JRY0_ENTHI (+5)		31 kDa		7	8
644	Importin putative OS=Entamoeba histolytica GN=CL6EHI_001760 PE=4 SV=1								A0A175JTE0_ENTHI (+5)		111 kDa		6	7
645	Ribosomal protein L13 putative OS=Entamoeba histolytica GN=CL6EHI_017700 PE=3 SV=1								A0A175JTL1_ENTHI (+3)		23 kDa		11	11
646	60S acidic riboomal protein p1 putative OS=Entamoeba histolytica GN=CL6EHI_042920 PE=3 SV=1								A0A175JU91_ENTHI (+4)		11 kDa		10	8
647	Uncharacterized protein OS=Entamoeba histolytica GN=CL6EHI_036510 PE=4 SV=1								A0A175JW35_ENTHI (+4)		51 kDa		10	9
648	Long-chain-fatty-acid--coa ligase putative OS=Entamoeba histolytica GN=CL6EHI_188590 PE=4 SV=1								A0A175JWH1_ENTHI (+3)		73 kDa		8	6
649	Serine threonine-protein kinase putative OS=Entamoeba histolytica GN=CL6EHI_101250 PE=4 SV=1								A0A175JWM6_ENTHI		70 kDa		9	8
650	Ras GTPase-activating protein putative OS=Entamoeba histolytica GN=CL6EHI_139970 PE=4 SV=1								A0A175JXV9_ENTHI (+5)		57 kDa		6	7
651	Eukaryotic translation initiation factor 2 gamma su OS=Entamoeba histolytica GN=CL6EHI_132880 PE=4 SV=1								A0A175JYW3_ENTHI (+3)		51 kDa		8	7
652	Uncharacterized protein OS=Entamoeba histolytica GN=EHI_079250 PE=4 SV=1								C4M7R6_ENTHI (+3)		56 kDa		11	9
653	Elongation factor 1 beta putative OS=Entamoeba histolytica GN=CL6EHI_146390 PE=4 SV=1								A0A175JUH4_ENTHI (+5)		14 kDa		7	5
654	Uncharacterized protein OS=Entamoeba histolytica GN=CL6EHI_151380 PE=4 SV=1								A0A175JCT5_ENTHI (+5)		29 kDa		12	20
655	EH-domain containing protein putative OS=Entamoeba histolytica GN=CL6EHI_152680 PE=3 SV=1								A0A175JD02_ENTHI (+3)		58 kDa		6	7
656	Uncharacterized protein OS=Entamoeba histolytica GN=CL6EHI_153160 PE=4 SV=1								A0A175JD13_ENTHI (+5)		68 kDa		6	6
657	Mov34 mpn pad 1 family protein OS=Entamoeba histolytica GN=CL6EHI_050500 PE=4 SV=1								A0A175JE72_ENTHI (+5)		37 kDa		6	8
658	Uncharacterized protein OS=Entamoeba histolytica GN=CL6EHI_126040 PE=4 SV=1								A0A175JGN8_ENTHI (+1)		84 kDa		8	8
659	40S ribosomal protein s16 putative OS=Entamoeba histolytica GN=CL6EHI_008010 PE=3 SV=1								A0A175JIM4_ENTHI (+9)		17 kDa		6	9
660	Uncharacterized protein OS=Entamoeba histolytica GN=CL6EHI_013190 PE=4 SV=1								A0A175JIR3_ENTHI (+5)		98 kDa		5	10
661	Rab family GTPase OS=Entamoeba histolytica GN=CL6EHI_130670 PE=4 SV=1								A0A175JJ22_ENTHI (+3)		22 kDa		8	10
662	Serine/threonine-protein phosphatase OS=Entamoeba histolytica GN=CL6EHI_051890 PE=3 SV=1								A0A175JJX3_ENTHI (+1)		35 kDa		4	7
663	Viral a-type inclusion protein repeat putative OS=Entamoeba histolytica GN=CL6EHI_093850 PE=4 SV=1								A0A175JKC3_ENTHI (+4)		166 kDa		12	9
664	Eukaryotic translation initiation factor 2 alpha subunit putative OS=Entamoeba histolytica GN=CL6EHI_005100 PE=4 SV=1								A0A175JLJ4_ENTHI (+5)		34 kDa		6	12
665	Proteasome subunit beta type 6 putative OS=Entamoeba histolytica GN=CL6EHI_024470 PE=4 SV=1								A0A175JLU0_ENTHI (+5)		23 kDa		7	8
666	Lecithin cholesterol acyltransferase domain-contain OS=Entamoeba histolytica GN=CL6EHI_136400 PE=4 SV=1								A0A175JPM7_ENTHI (+5)		45 kDa		8	8
667	3-ketoacyl-CoA synthase OS=Entamoeba histolytica GN=CL6EHI_158240 PE=3 SV=1								A0A175JPN6_ENTHI (+3)		57 kDa		6	9
668	Protein kinase putative OS=Entamoeba histolytica GN=CL6EHI_140330 PE=3 SV=1								A0A175JR06_ENTHI (+3)		85 kDa		4	6
669	Uncharacterized protein OS=Entamoeba histolytica GN=CL6EHI_120860 PE=4 SV=1								A0A175JVW4_ENTHI (+5)		101 kDa		11	10
670	Rab family GTPase OS=Entamoeba histolytica GN=CL6EHI_005460 PE=4 SV=1								A0A175K040_ENTHI (+6)		23 kDa		9	7
671	RAD23 protein, putative OS=Entamoeba histolytica PE=2 SV=1								A0A060N247_ENTHI (+6)		35 kDa		9	8
672	Purine nucleoside phosphorylase, putative OS=Entamoeba histolytica PE=2 SV=1								A0A060N507_ENTHI (+6)		35 kDa		5	5
673	Uncharacterized protein OS=Entamoeba histolytica PE=2 SV=1								A0A060N524_ENTHI (+9)		40 kDa		5	4
674	GTP-binding nuclear protein OS=Entamoeba histolytica GN=CL6EHI_148190 PE=3 SV=1								A0A175JDJ0_ENTHI (+5)		25 kDa		7	8
675	Inositol polyphosphate 5-phosphatase putative OS=Entamoeba histolytica GN=CL6EHI_153490 PE=4 SV=1								A0A175JDL0_ENTHI (+5)		89 kDa		9	8
676	Uncharacterized protein OS=Entamoeba histolytica GN=CL6EHI_050700 PE=4 SV=1								A0A175JE90_ENTHI (+4)		17 kDa		10	4
677	Serine carboxypeptidase s28 family protein OS=Entamoeba histolytica GN=CL6EHI_068090 PE=4 SV=1								A0A175JEF9_ENTHI (+1)		54 kDa		8	5
678	Protein tyrosine phosphatase putative OS=Entamoeba histolytica GN=CL6EHI_049430 PE=4 SV=1								A0A175JEX0_ENTHI (+5)		41 kDa		4	9
679	Ankyrin repeat protein putative OS=Entamoeba histolytica GN=CL6EHI_155190 PE=4 SV=1								A0A175JGY6_ENTHI (+5)		78 kDa		9	6
680	Synapsin putative OS=Entamoeba histolytica GN=CL6EHI_127220 PE=4 SV=1								A0A175JIG8_ENTHI (+5)		36 kDa		10	9
681	Ubiquitin-activating enzyme putative OS=Entamoeba histolytica GN=CL6EHI_098550 PE=4 SV=1								A0A175JJ10_ENTHI (+5)		47 kDa		8	5
682	Phosphoglycerate mutase family protein putative OS=Entamoeba histolytica GN=CL6EHI_093870 PE=4 SV=1								A0A175JK13_ENTHI (+5)		79 kDa		6	6
683	Rab family GTPase OS=Entamoeba histolytica GN=CL6EHI_117960 PE=4 SV=1								A0A175JK91_ENTHI (+5)		21 kDa		7	6
684	Pumilio family RNA-binding protein OS=Entamoeba histolytica GN=CL6EHI_104410 PE=4 SV=1								A0A175JKR9_ENTHI (+5)		64 kDa		9	7
685	Calmodulin putative OS=Entamoeba histolytica GN=CL6EHI_100270 PE=4 SV=1								A0A175JM33_ENTHI (+5)		17 kDa		9	6
686	Epsin 2 putative OS=Entamoeba histolytica GN=CL6EHI_104950 PE=4 SV=1								A0A175JN36_ENTHI (+6)		26 kDa		4	5
687	Uncharacterized protein OS=Entamoeba histolytica GN=CL6EHI_107080 PE=4 SV=1								A0A175JN86_ENTHI (+5)		101 kDa		7	8
688	Inositol-1-monophosphatase OS=Entamoeba histolytica GN=CL6EHI_175410 PE=3 SV=1								A0A175JPY1_ENTHI (+5)		33 kDa		13	5
689	Uncharacterized protein OS=Entamoeba histolytica GN=CL6EHI_160870 PE=4 SV=1								A0A175JQ51_ENTHI (+3)		83 kDa		6	9
690	Serine threonine protein kinase putative OS=Entamoeba histolytica GN=CL6EHI_110010 PE=4 SV=1								A0A175JQ83_ENTHI (+5)		61 kDa		6	7
691	Uncharacterized protein OS=Entamoeba histolytica GN=CL6EHI_161040 PE=4 SV=1								A0A175JQC7_ENTHI (+5)		21 kDa		9	6
692	26s proteasome non-ATPase regulatory subunit putative OS=Entamoeba histolytica GN=CL6EHI_030170 PE=4 SV=1								A0A175JR32_ENTHI (+5)		36 kDa		4	6
693	Peptidyl-prolyl cis-trans isomerase OS=Entamoeba histolytica GN=CL6EHI_128100 PE=3 SV=1								A0A175JRZ6_ENTHI (+5)		21 kDa		7	6
694	Adaptor protein p family protein OS=Entamoeba histolytica GN=CL6EHI_058450 PE=4 SV=1								A0A175JSK9_ENTHI (+1)		99 kDa		8	7
695	Uncharacterized protein OS=Entamoeba histolytica GN=CL6EHI_117690 PE=4 SV=1								A0A175JT80_ENTHI (+4)		15 kDa		8	8
696	Uncharacterized protein OS=Entamoeba histolytica GN=CL6EHI_056360 PE=4 SV=1								A0A175JUC3_ENTHI (+4)		76 kDa		7	9
697	Uncharacterized protein OS=Entamoeba histolytica GN=CL6EHI_143550 PE=4 SV=1								A0A175JV92_ENTHI (+5)		71 kDa		6	8
698	Inosine-uridine preferring nucleoside hydrolase putative OS=Entamoeba histolytica GN=CL6EHI_199960 PE=4 SV=1								A0A175JVT6_ENTHI (+5)		35 kDa		8	8
699	Actin putative OS=Entamoeba histolytica GN=CL6EHI_197810 PE=3 SV=1								A0A175JVX8_ENTHI (+4)		42 kDa		7	6
700	Serine/threonine-protein phosphatase 2A activator OS=Entamoeba histolytica GN=CL6EHI_098850 PE=3 SV=1								A0A175JWP2_ENTHI (+3)		38 kDa		11	7
701	60S ribosomal protein L6 putative OS=Entamoeba histolytica GN=CL6EHI_067520 PE=4 SV=1								A0A175JXT4_ENTHI (+1)		23 kDa		6	9
702	Uncharacterized protein OS=Entamoeba histolytica GN=CL6EHI_165770 PE=4 SV=1								A0A175K055_ENTHI (+5)		23 kDa		5	7
703	Sec1 family protein OS=Entamoeba histolytica GN=CL6EHI_093130 PE=3 SV=1								A0A175K0V2_ENTHI (+4)		70 kDa		7	6
704	Uncharacterized protein OS=Entamoeba histolytica PE=2 SV=1								S0AVE6_ENTHI		42 kDa		5	1
705	Uncharacterized protein OS=Entamoeba histolytica GN=CL6EHI_013860 PE=4 SV=1								A0A175JJ73_ENTHI (+5)		101 kDa		38	49
706	Pyruvate phosphate dikinase putative OS=Entamoeba histolytica GN=CL6EHI_045080 PE=4 SV=1								A0A175JE10_ENTHI (+1)		16 kDa		5	7
707	Serine/threonine-protein phosphatase OS=Entamoeba histolytica PE=2 SV=1								A0A060N4I9_ENTHI (+6)		59 kDa		5	6
708	Serine/threonine-protein phosphatase OS=Entamoeba histolytica PE=2 SV=1								A0A060N4K3_ENTHI (+5)		35 kDa		5	6
709	Uncharacterized protein OS=Entamoeba histolytica GN=CL6EHI_023480 PE=4 SV=1								A0A175JG35_ENTHI (+5)		107 kDa		4	5
710	Uncharacterized protein OS=Entamoeba histolytica GN=CL6EHI_142210 PE=4 SV=1								A0A175JGX5_ENTHI (+5)		24 kDa		7	7
711	Coatomer subunit delta OS=Entamoeba histolytica GN=CL6EHI_126990 PE=3 SV=1								A0A175JHQ1_ENTHI (+3)		57 kDa		4	7
712	40S ribosomal protein s19 putative OS=Entamoeba histolytica GN=CL6EHI_198740 PE=4 SV=1								A0A175JIB0_ENTHI (+5)		18 kDa		8	8
713	Uncharacterized protein OS=Entamoeba histolytica GN=CL6EHI_014400 PE=4 SV=1								A0A175JIN5_ENTHI (+5)		24 kDa		7	7
714	Uncharacterized protein OS=Entamoeba histolytica GN=CL6EHI_051810 PE=4 SV=1								A0A175JJ59_ENTHI (+5)		56 kDa		2	3
715	Uncharacterized protein OS=Entamoeba histolytica GN=CL6EHI_087840 PE=4 SV=1								A0A175JJ82_ENTHI (+5)		118 kDa		3	8
716	Dead deah box helicase putative OS=Entamoeba histolytica GN=CL6EHI_175030 PE=3 SV=1								A0A175JKV0_ENTHI (+4)		66 kDa		9	9
717	Nucleotide binding protein 2 putative OS=Entamoeba histolytica GN=CL6EHI_000610 PE=3 SV=1								A0A175JL89_ENTHI (+5)		29 kDa		8	6
718	Protein kinase putative OS=Entamoeba histolytica GN=CL6EHI_188110 PE=4 SV=1								A0A175JMJ7_ENTHI (+4)		108 kDa		5	9
719	D-glycerate dehydrogenase putative OS=Entamoeba histolytica GN=CL6EHI_134030 PE=3 SV=1								A0A175JNB1_ENTHI (+1)		36 kDa		8	5
720	Uncharacterized protein OS=Entamoeba histolytica GN=CL6EHI_030770 PE=4 SV=1								A0A175JNF2_ENTHI (+5)		160 kDa		8	5
721	V-type proton ATPase subunit a OS=Entamoeba histolytica GN=CL6EHI_074020 PE=3 SV=1								A0A175JQA6_ENTHI (+5)		93 kDa		9	5
722	Uncharacterized protein OS=Entamoeba histolytica GN=CL6EHI_086230 PE=4 SV=1								A0A175JQP7_ENTHI (+5)		13 kDa		8	9
723	60S acidic ribosomal protein p2 putative OS=Entamoeba histolytica GN=CL6EHI_179980 PE=3 SV=1								A0A175JT32_ENTHI (+5)		11 kDa		7	7
724	Uncharacterized protein OS=Entamoeba histolytica GN=CL6EHI_026470 PE=4 SV=1								A0A175JTT5_ENTHI (+5)		43 kDa		7	7
725	Uncharacterized protein OS=Entamoeba histolytica GN=CL6EHI_026450 PE=4 SV=1								A0A175JTX9_ENTHI (+5)		52 kDa		5	8
726	Rho family GTPase OS=Entamoeba histolytica GN=CL6EHI_181250 PE=3 SV=1								A0A175JU30_ENTHI (+12)		22 kDa		8	8
727	Dead deah box helicase putative OS=Entamoeba histolytica GN=CL6EHI_082600 PE=4 SV=1								A0A175JUF7_ENTHI (+5)		49 kDa		7	5
728	Uncharacterized protein OS=Entamoeba histolytica GN=CL6EHI_108730 PE=4 SV=1								A0A175JVD1_ENTHI (+5)		78 kDa		8	8
729	Uncharacterized protein OS=Entamoeba histolytica GN=CL6EHI_020350 PE=4 SV=1								A0A175JVW9_ENTHI (+5)		26 kDa		10	8
730	Ump-cmp kinase putative OS=Entamoeba histolytica GN=CL6EHI_143580 PE=3 SV=1								A0A175JW27_ENTHI (+5)		23 kDa		6	7
731	Uncharacterized protein OS=Entamoeba histolytica GN=CL6EHI_167710 PE=4 SV=1								A0A175JWE8_ENTHI (+5)		104 kDa		5	7
732	Importin beta putative OS=Entamoeba histolytica GN=CL6EHI_036520 PE=4 SV=1								A0A175JWQ9_ENTHI (+5)		95 kDa		6	7
733	Uncharacterized protein OS=Entamoeba histolytica GN=CL6EHI_090430 PE=4 SV=1								A0A175JX13_ENTHI (+4)		53 kDa		7	8
734	Ras family GTPase OS=Entamoeba histolytica GN=CL6EHI_198330 PE=4 SV=1								A0A175JY56_ENTHI (+5)		23 kDa		6	5
735	Nucleolar complex protein 2 homolog putative OS=Entamoeba histolytica GN=CL6EHI_105790 PE=4 SV=1								A0A175JY65_ENTHI (+5)		58 kDa		8	5
736	D 3 phosphoglycerate dehydrogenase putative OS=Entamoeba histolytica GN=CL6EHI_060860 PE=3 SV=1								A0A175JYE6_ENTHI (+3)		33 kDa		5	8
737	Uncharacterized protein OS=Entamoeba histolytica GN=CL6EHI_017030 PE=4 SV=1								A0A175JZN6_ENTHI (+4)		26 kDa		5	8
738	Uncharacterized protein OS=Entamoeba histolytica GN=CL6EHI_146790 PE=4 SV=1								A0A175K0H6_ENTHI (+3)		55 kDa		6	4
739	Heat shock protein 70 putative OS=Entamoeba histolytica GN=CL6EHI_150770 PE=3 SV=1								A0A175K127_ENTHI (+1)		60 kDa		6	5
740	Ubiquitin-protein ligase, putative OS=Entamoeba histolytica GN=EHI_187180 PE=4 SV=1								C4LVT5_ENTHI (+2)		76 kDa		7	7
741	Uncharacterized protein OS=Entamoeba histolytica GN=EHI_177180 PE=4 SV=1								C4LY32_ENTHI (+4)		35 kDa		7	8
742	Ras family protein OS=Entamoeba histolytica KU27 GN=EHI5A_004860 PE=4 SV=1								M2S6I5_ENTHI (+3)		20 kDa		9	5
743	DNA-directed RNA polymerases I and III subunit RPAC1, putative OS=Entamoeba histolytica HM-3:IMSS GN=KM1_258180 PE=4 SV=1								M7WD73_ENTHI (+1)		33 kDa		6	2
744	Spry domain protein OS=Entamoeba histolytica GN=CL6EHI_161890 PE=4 SV=1								A0A175JUJ4_ENTHI (+5)		120 kDa		11	9
745	Rho family GTPase OS=Entamoeba histolytica GN=CL6EHI_012240 PE=3 SV=1								A0A175JE05_ENTHI (+2)		22 kDa		1	3
746	Uncharacterized protein OS=Entamoeba histolytica GN=CL6EHI_178870 PE=4 SV=1								A0A175JFH5_ENTHI (+5)		79 kDa		3	7
747	Uncharacterized protein OS=Entamoeba histolytica GN=CL6EHI_131160 PE=4 SV=1								A0A175JJ78_ENTHI (+2)		40 kDa		7	8
748	Ribosomal protein S4, putative OS=Entamoeba histolytica PE=2 SV=1								A0A060N1L2_ENTHI (+9)		37 kDa		8	3
749	Mob1 phocein family protein OS=Entamoeba histolytica GN=CL6EHI_148520 PE=4 SV=1								A0A175JDC8_ENTHI (+5)		25 kDa		8	6
750	Ph domain containing protein OS=Entamoeba histolytica GN=CL6EHI_045310 PE=4 SV=1								A0A175JDR7_ENTHI (+4)		36 kDa		8	5
751	Proteasome regulatory subunit putative OS=Entamoeba histolytica GN=CL6EHI_103850 PE=4 SV=1								A0A175JGK0_ENTHI (+5)		44 kDa		8	6
752	Uncharacterized protein OS=Entamoeba histolytica GN=CL6EHI_103860 PE=4 SV=1								A0A175JGX6_ENTHI (+4)		29 kDa		8	6
753	Phosphoinositide phosphatase putative OS=Entamoeba histolytica GN=CL6EHI_141860 PE=4 SV=1								A0A175JHG6_ENTHI (+5)		68 kDa		9	6
754	Villin putative OS=Entamoeba histolytica GN=CL6EHI_007480 PE=4 SV=1								A0A175JJK9_ENTHI (+5)		77 kDa		5	4
755	Uncharacterized protein OS=Entamoeba histolytica GN=CL6EHI_104430 PE=4 SV=1								A0A175JKG8_ENTHI (+5)		73 kDa		8	7
756	Molybdenum cofactor synthesis protein3 putative OS=Entamoeba histolytica GN=CL6EHI_118040 PE=4 SV=1								A0A175JKJ2_ENTHI (+5)		27 kDa		9	8
757	Nucleolar GTP-binding protein 1 OS=Entamoeba histolytica GN=CL6EHI_174940 PE=3 SV=1								A0A175JKU0_ENTHI (+4)		76 kDa		4	9
758	Uncharacterized protein OS=Entamoeba histolytica GN=CL6EHI_137920 PE=4 SV=1								A0A175JLB6_ENTHI (+4)		56 kDa		6	7
759	Thioredoxin putative OS=Entamoeba histolytica GN=CL6EHI_062790 PE=4 SV=1								A0A175JN74_ENTHI (+5)		12 kDa		6	4
760	Proteasome regulatory subunit putative OS=Entamoeba histolytica GN=CL6EHI_005870 PE=4 SV=1								A0A175JP65_ENTHI (+5)		33 kDa		4	7
761	WD domain containing protein OS=Entamoeba histolytica GN=CL6EHI_006060 PE=4 SV=1								A0A175JP91_ENTHI (+5)		41 kDa		11	9
762	Rab family GTPase OS=Entamoeba histolytica GN=CL6EHI_169280 PE=4 SV=1								A0A175JPJ9_ENTHI (+5)		23 kDa		8	7
763	Ribosomal protein s18 putative OS=Entamoeba histolytica GN=CL6EHI_086120 PE=3 SV=1								A0A175JQ04_ENTHI (+7)		16 kDa		7	6
764	Uncharacterized protein OS=Entamoeba histolytica GN=CL6EHI_188760 PE=4 SV=1								A0A175JQD2_ENTHI (+7)		28 kDa		7	5
765	Oxysterol-binding protein putative OS=Entamoeba histolytica GN=CL6EHI_074110 PE=4 SV=1								A0A175JQJ1_ENTHI (+5)		57 kDa		6	4
766	Phospholipid cytidylyltransferase putative OS=Entamoeba histolytica GN=CL6EHI_140590 PE=4 SV=1								A0A175JRC4_ENTHI (+5)		39 kDa		9	5
767	Serine threonine protein phosphatase pp2a catalytic OS=Entamoeba histolytica GN=CL6EHI_200730 PE=4 SV=1								A0A175JRD0_ENTHI (+5)		37 kDa		5	4
768	Uncharacterized protein OS=Entamoeba histolytica GN=CL6EHI_121740 PE=4 SV=1								A0A175JS83_ENTHI (+5)		42 kDa		3	5
769	EF-hand calcium-binding domain containing protein OS=Entamoeba histolytica GN=CL6EHI_173470 PE=4 SV=1								A0A175JTK6_ENTHI (+5)		18 kDa		6	7
770	Lim zinc finger domain containing protein OS=Entamoeba histolytica GN=CL6EHI_161940 PE=4 SV=1								A0A175JU08_ENTHI (+5)		21 kDa		8	5
771	Uncharacterized protein OS=Entamoeba histolytica GN=CL6EHI_002150 PE=4 SV=1								A0A175JWA7_ENTHI (+5)		121 kDa		8	5
772	Uncharacterized protein OS=Entamoeba histolytica GN=CL6EHI_193090 PE=4 SV=1								A0A175JXR6_ENTHI (+5)		65 kDa		5	7
773	C2 domain containing protein OS=Entamoeba histolytica GN=CL6EHI_069950 PE=4 SV=1								A0A175JYA1_ENTHI (+3)		37 kDa		6	4
774	Ubiquitin-protein ligase putative OS=Entamoeba histolytica GN=CL6EHI_011530 PE=4 SV=1								A0A175JYB9_ENTHI (+5)		76 kDa		7	6
775	Ras family GTPase OS=Entamoeba histolytica GN=CL6EHI_196530 PE=4 SV=1								A0A175JYR4_ENTHI (+5)		24 kDa		9	5
776	Uncharacterized protein OS=Entamoeba histolytica GN=CL6EHI_067260 PE=4 SV=1								A0A175JYZ8_ENTHI (+4)		47 kDa		12	11
777	Rab family GTPase OS=Entamoeba histolytica GN=CL6EHI_199820 PE=4 SV=1								A0A175JZV7_ENTHI (+5)		22 kDa		5	11
778	La ribonucleoprotein putative OS=Entamoeba histolytica GN=CL6EHI_053830 PE=4 SV=1								A0A175K035_ENTHI (+5)		40 kDa		6	8
779	Uncharacterized protein OS=Entamoeba histolytica GN=CL6EHI_161650 PE=4 SV=1								A0A175K0U4_ENTHI (+4)		99 kDa		7	8
780	Coatomer subunit delta OS=Entamoeba histolytica KU27 GN=EHI5A_109540 PE=3 SV=1								M2R6Y2_ENTHI (+2)		51 kDa		6	7
781	60S ribosomal protein L101 (Fragment) OS=Entamoeba histolytica KU27 GN=EHI5A_148250 PE=4 SV=1								M2RXT2_ENTHI		18 kDa		4	8
782	Exocyst complex component sec15, putative OS=Entamoeba histolytica HM-1:IMSS-B GN=EHI8A_094870 PE=4 SV=1								M3S7E5_ENTHI		118 kDa		5	10
783	Uncharacterized protein OS=Entamoeba histolytica GN=CL6EHI_012340 PE=4 SV=1								A0A175JE14_ENTHI (+6)		99 kDa		3	5
784	Leucine-rich repeat containing protein OS=Entamoeba histolytica GN=CL6EHI_119950 PE=4 SV=1								A0A175JXN1_ENTHI (+5)		41 kDa		3	6
785	DNA damage-binding protein putative OS=Entamoeba histolytica GN=CL6EHI_194860 PE=4 SV=1								A0A175JQP8_ENTHI (+5)		124 kDa		109	133
786	NAD+-dependent alcohol dehydrogenase, putative OS=Entamoeba histolytica HM-1:IMSS-A GN=EHI7A_198850 PE=4 SV=1								N9UXI6_ENTHI		36 kDa		6	8
787	40S ribosomal protein S9 OS=Entamoeba histolytica PE=2 SV=1								A0A060N4A4_ENTHI (+7)		22 kDa		6	7
788	Rhogap domain containing protein OS=Entamoeba histolytica GN=CL6EHI_153150 PE=4 SV=1								A0A175JD14_ENTHI (+5)		63 kDa		6	6
789	Branched-chain amino acid aminotransferase putative OS=Entamoeba histolytica GN=CL6EHI_152310 PE=3 SV=1								A0A175JDF5_ENTHI (+5)		33 kDa		6	6
790	Tryptophanyl-tRNA synthetase putative OS=Entamoeba histolytica GN=CL6EHI_110680 PE=3 SV=1								A0A175JF21_ENTHI (+5)		43 kDa		5	8
791	Mov34 mpn pad 1 family protein OS=Entamoeba histolytica GN=CL6EHI_068470 PE=4 SV=1								A0A175JF37_ENTHI (+5)		35 kDa		3	4
792	Uncharacterized protein OS=Entamoeba histolytica GN=CL6EHI_011880 PE=4 SV=1								A0A175JFM2_ENTHI (+5)		21 kDa		8	6
793	Actinin-like protein putative OS=Entamoeba histolytica GN=CL6EHI_155290 PE=4 SV=1								A0A175JGZ1_ENTHI (+4)		58 kDa		6	7
794	Uncharacterized protein OS=Entamoeba histolytica GN=CL6EHI_155770 PE=4 SV=1								A0A175JH41_ENTHI (+4)		83 kDa		8	5
795	Uncharacterized protein OS=Entamoeba histolytica GN=CL6EHI_069460 PE=4 SV=1								A0A175JI82_ENTHI (+5)		80 kDa		6	7
796	Calponin-homology domain containing protein OS=Entamoeba histolytica GN=CL6EHI_199065 PE=4 SV=1								A0A175JIA2_ENTHI (+4)		83 kDa		6	3
797	Uncharacterized protein OS=Entamoeba histolytica GN=CL6EHI_008090 PE=4 SV=1								A0A175JK42_ENTHI (+2)		54 kDa		6	10
798	Heat repeat domain containing protein OS=Entamoeba histolytica GN=CL6EHI_124530 PE=4 SV=1								A0A175JLI3_ENTHI (+5)		34 kDa		6	7
799	Adp-ribosylation factor putative OS=Entamoeba histolytica GN=CL6EHI_194500 PE=3 SV=1								A0A175JLU3_ENTHI (+5)		21 kDa		7	8
800	Uncharacterized protein OS=Entamoeba histolytica GN=CL6EHI_021410 PE=4 SV=1								A0A175JLZ2_ENTHI (+6)		26 kDa		6	9
801	Rap ran GTPase-activating protein putative OS=Entamoeba histolytica GN=CL6EHI_100290 PE=4 SV=1								A0A175JM44_ENTHI (+5)		66 kDa		6	5
802	40S ribosomal protein s15a putative OS=Entamoeba histolytica GN=CL6EHI_073600 PE=3 SV=1								A0A175JMF1_ENTHI (+5)		15 kDa		4	7
803	Thioredoxin putative OS=Entamoeba histolytica GN=CL6EHI_133970 PE=4 SV=1								A0A175JN18_ENTHI (+3)		40 kDa		7	3
804	Calcium-binding protein putative OS=Entamoeba histolytica GN=CL6EHI_134020A PE=4 SV=1								A0A175JNR1_ENTHI (+5)		64 kDa		5	6
805	Estradiol 17-beta-dehydrogenase putative OS=Entamoeba histolytica GN=CL6EHI_165070 PE=3 SV=1								A0A175JP77_ENTHI (+7)		37 kDa		7	7
806	Uncharacterized protein OS=Entamoeba histolytica GN=CL6EHI_188820 PE=4 SV=1								A0A175JPF0_ENTHI (+4)		59 kDa		6	6
807	V-type proton ATPase subunit OS=Entamoeba histolytica GN=CL6EHI_106350 PE=3 SV=1								A0A175JPV2_ENTHI (+5)		40 kDa		6	7
808	Uncharacterized protein OS=Entamoeba histolytica GN=CL6EHI_017630 PE=4 SV=1								A0A175JQ23_ENTHI (+5)		46 kDa		5	6
809	Uncharacterized protein OS=Entamoeba histolytica GN=CL6EHI_188840 PE=4 SV=1								A0A175JQ81_ENTHI (+5)		44 kDa		6	6
810	Uncharacterized protein OS=Entamoeba histolytica GN=CL6EHI_031370 PE=4 SV=1								A0A175JS77_ENTHI (+5)		118 kDa		6	9
811	Long-chain-fatty-acid--coa ligase putative OS=Entamoeba histolytica GN=CL6EHI_127830 PE=4 SV=1								A0A175JSP3_ENTHI (+5)		77 kDa		6	3
812	Uncharacterized protein OS=Entamoeba histolytica GN=CL6EHI_036630 PE=4 SV=1								A0A175JTF6_ENTHI (+3)		17 kDa		9	4
813	Uncharacterized protein OS=Entamoeba histolytica GN=CL6EHI_161870 PE=4 SV=1								A0A175JTQ4_ENTHI (+5)		47 kDa		4	6
814	Dolichol monophosphate mannose synthase putative OS=Entamoeba histolytica GN=CL6EHI_054260 PE=4 SV=1								A0A175JU82_ENTHI (+6)		39 kDa		5	4
815	Uncharacterized protein OS=Entamoeba histolytica GN=CL6EHI_091090 PE=4 SV=1								A0A175JUX8_ENTHI (+5)		23 kDa		5	7
816	Aminopeptidase putative OS=Entamoeba histolytica GN=CL6EHI_115380 PE=4 SV=1								A0A175JWL1_ENTHI (+5)		68 kDa		5	6
817	40S ribosomal protein S7 OS=Entamoeba histolytica GN=CL6EHI_067530 PE=3 SV=1								A0A175JY53_ENTHI (+5)		22 kDa		4	4
818	Uncharacterized protein OS=Entamoeba histolytica GN=EHI_159770 PE=4 SV=1								C4LX55_ENTHI		101 kDa		4	5
819	Centromeric protein E, putative OS=Entamoeba histolytica HM-3:IMSS GN=KM1_087710 PE=4 SV=1								M7W539_ENTHI		346 kDa		5	5
820	Kinetochore protein NDC80, putative OS=Entamoeba histolytica HM-3:IMSS GN=KM1_124130 PE=4 SV=1								M7W6B0_ENTHI		97 kDa		5	8
821	N-acetylmuraminidase putative OS=Entamoeba histolytica GN=CL6EHI_176820 PE=4 SV=1								A0A175JZZ9_ENTHI (+5)		24 kDa		7	6
822	Lim zinc finger domain containing protein OS=Entamoeba histolytica GN=CL6EHI_096420 PE=4 SV=1								A0A175JH68_ENTHI (+5)		16 kDa		6	7
823	Uncharacterized protein OS=Entamoeba histolytica PE=2 SV=1								A0A060N262_ENTHI (+6)		23 kDa		2	5
824	Ankyrin repeat protein putative OS=Entamoeba histolytica GN=CL6EHI_134720 PE=4 SV=1								A0A175JLA5_ENTHI (+5)		18 kDa		5	5
825	COP9 signalosome complex subunit 3, putative OS=Entamoeba histolytica PE=2 SV=1								A0A060N022_ENTHI (+5)		45 kDa		10	4
826	Protein kinase putative OS=Entamoeba histolytica GN=CL6EHI_152540 PE=4 SV=1								A0A175JD37_ENTHI (+5)		47 kDa		6	4
827	Sec1 family protein OS=Entamoeba histolytica GN=CL6EHI_151710 PE=3 SV=1								A0A175JD50_ENTHI (+5)		62 kDa		4	6
828	Gal galnac lectin light subunit OS=Entamoeba histolytica GN=CL6EHI_148790 PE=4 SV=1								A0A175JDF6_ENTHI (+6)		32 kDa		5	7
829	Uncharacterized protein OS=Entamoeba histolytica GN=CL6EHI_148050 PE=4 SV=1								A0A175JDW0_ENTHI (+5)		44 kDa		5	7
830	SEC-24 protein, putative OS=Entamoeba histolytica GN=CL6EHI_148630 PE=4 SV=1								A0A175JE94_ENTHI (+3)		72 kDa		6	7
831	WD domain containing protein OS=Entamoeba histolytica GN=CL6EHI_067830 PE=4 SV=1								A0A175JEG3_ENTHI (+5)		93 kDa		6	5
832	Rab family GTPase OS=Entamoeba histolytica GN=CL6EHI_068230 PE=4 SV=1								A0A175JF44_ENTHI (+5)		23 kDa		5	3
833	Tyrosine kinase putative OS=Entamoeba histolytica GN=CL6EHI_186990 PE=4 SV=1								A0A175JGF9_ENTHI (+5)		101 kDa		10	5
834	Ubiquitin domain protein putative OS=Entamoeba histolytica GN=CL6EHI_103510 PE=4 SV=1								A0A175JH09_ENTHI (+5)		9 kDa		7	4
835	RNA polymerase subunit rpb5 putative OS=Entamoeba histolytica GN=CL6EHI_142090 PE=3 SV=1								A0A175JH35_ENTHI (+5)		24 kDa		5	7
836	Autophagy-related protein OS=Entamoeba histolytica GN=CL6EHI_130660 PE=3 SV=1								A0A175JIA9_ENTHI (+2)		15 kDa		8	7
837	Uncharacterized protein OS=Entamoeba histolytica GN=CL6EHI_127430 PE=4 SV=1								A0A175JIG9_ENTHI (+5)		27 kDa		3	7
838	Nuclear movement protein putative OS=Entamoeba histolytica GN=CL6EHI_130990 PE=4 SV=1								A0A175JJ06_ENTHI (+5)		20 kDa		5	8
839	Nadph-dependent fmn reductase domain containing protein OS=Entamoeba histolytica GN=CL6EHI_134740 PE=4 SV=1								A0A175JLB4_ENTHI (+3)		22 kDa		5	7
840	Ras 1 putative OS=Entamoeba histolytica GN=CL6EHI_124520 PE=4 SV=1								A0A175JLI6_ENTHI (+5)		23 kDa		4	5
841	26s proteasome non-ATPase regulatory subunit 14 putative OS=Entamoeba histolytica GN=CL6EHI_164750 PE=4 SV=1								A0A175JNC9_ENTHI (+5)		33 kDa		6	6
842	Phosphopantothenoylcysteine decarboxylase phosphopantothenate cysteine ligase putative OS=Entamoeba histolytica GN=CL6EHI_164490 PE=4 SV=1								A0A175JP06_ENTHI (+1)		43 kDa		7	7
843	Uncharacterized protein OS=Entamoeba histolytica GN=CL6EHI_095850 PE=4 SV=1								A0A175JQ02_ENTHI (+3)		27 kDa		6	4
844	Uncharacterized protein OS=Entamoeba histolytica GN=CL6EHI_076890 PE=4 SV=1								A0A175JQ90_ENTHI (+5)		70 kDa		6	4
845	Uncharacterized protein OS=Entamoeba histolytica GN=CL6EHI_052850 PE=4 SV=1								A0A175JR66_ENTHI		94 kDa		6	4
846	Ubiquitin carboxyl-terminal hydrolase OS=Entamoeba histolytica GN=CL6EHI_140500 PE=3 SV=1								A0A175JRA3_ENTHI (+5)		36 kDa		7	3
847	Adhesin 112 ehadh112 OS=Entamoeba histolytica GN=CL6EHI_181220 PE=4 SV=1								A0A175JSX3_ENTHI (+3)		78 kDa		6	4
848	Rho guanine nucleotide exchange factor putative OS=Entamoeba histolytica GN=CL6EHI_081280 PE=4 SV=1								A0A175JT41_ENTHI (+5)		86 kDa		6	8
849	Protein kinase domain containing protein OS=Entamoeba histolytica GN=CL6EHI_121880 PE=3 SV=1								A0A175JTE3_ENTHI (+5)		44 kDa		4	6
850	Proteasome regulatory subunit putative OS=Entamoeba histolytica GN=CL6EHI_054230 PE=4 SV=1								A0A175JV20_ENTHI (+5)		32 kDa		6	6
851	Uncharacterized protein OS=Entamoeba histolytica GN=CL6EHI_183570 PE=4 SV=1								A0A175JV66_ENTHI (+5)		26 kDa		7	6
852	Glucosamine--fructose 6 phosphate aminotransferase putative OS=Entamoeba histolytica GN=CL6EHI_029560 PE=4 SV=1								A0A175JV69_ENTHI (+5)		68 kDa		7	6
853	Uncharacterized protein OS=Entamoeba histolytica GN=CL6EHI_007350 PE=4 SV=1								A0A175JVC5_ENTHI (+5)		24 kDa		6	6
854	Nuclear movement protein putative OS=Entamoeba histolytica GN=CL6EHI_023890 PE=4 SV=1								A0A175JVJ6_ENTHI (+4)		18 kDa		7	5
855	Protein kinase putative OS=Entamoeba histolytica GN=CL6EHI_158590 PE=4 SV=1								A0A175JVU3_ENTHI (+4)		77 kDa		4	9
856	Uncharacterized protein OS=Entamoeba histolytica GN=CL6EHI_181530B PE=4 SV=1								A0A175JW48_ENTHI (+3)		78 kDa		6	6
857	Uncharacterized protein OS=Entamoeba histolytica GN=CL6EHI_002140 PE=4 SV=1								A0A175JW65_ENTHI (+5)		24 kDa		4	5
858	3-ketoacyl-CoA synthase OS=Entamoeba histolytica GN=CL6EHI_112870 PE=3 SV=1								A0A175JY64_ENTHI (+5)		54 kDa		6	6
859	Uncharacterized protein OS=Entamoeba histolytica KU27 GN=EHI5A_045500 PE=4 SV=1								M2RKZ2_ENTHI (+2)		11 kDa		7	6
860	Calmodulin, putative OS=Entamoeba histolytica KU27 GN=EHI5A_051640 PE=4 SV=1								M2RYW5_ENTHI		23 kDa		6	3
861	Uncharacterized protein OS=Entamoeba histolytica GN=CL6EHI_024510 PE=4 SV=1								A0A175JMF6_ENTHI (+5)		31 kDa		4	6
862	Protein kinase 2 putative OS=Entamoeba histolytica GN=CL6EHI_053130 PE=3 SV=1								A0A175JQU9_ENTHI (+4)		47 kDa		7	3
863	60S ribosomal protein L13, putative OS=Entamoeba histolytica PE=2 SV=1								A0A060N1H8_ENTHI (+5)		33 kDa		3	4
864	RNA helicase OS=Entamoeba histolytica GN=CL6EHI_119620 PE=3 SV=1								A0A175JWD9_ENTHI (+5)		80 kDa		5	4
865	Tbc Rab GTPase activating domain containing protein OS=Entamoeba histolytica GN=CL6EHI_121850 PE=4 SV=1								A0A175JS92_ENTHI (+5)		64 kDa		6	5
866	Cysteine protease inhibitor 1 ehicp1 OS=Entamoeba histolytica GN=CL6EHI_159600 PE=4 SV=1								A0A175JI93_ENTHI (+4)		11 kDa		6	8
867	Uncharacterized protein OS=Entamoeba histolytica GN=CL6EHI_096240 PE=4 SV=1								A0A175JH56_ENTHI (+5)		21 kDa		3	2
868	Uncharacterized protein OS=Entamoeba histolytica GN=CL6EHI_006070 PE=4 SV=1								A0A175JP90_ENTHI (+4)		26 kDa		4	5
869	40S ribosomal protein S3a OS=Entamoeba histolytica PE=2 SV=1								A0A060N057_ENTHI (+6)		29 kDa		5	6
870	Uncharacterized protein OS=Entamoeba histolytica GN=CL6EHI_151460 PE=4 SV=1								A0A175JD56_ENTHI (+4)		44 kDa		6	6
871	Protein kinase putative OS=Entamoeba histolytica GN=CL6EHI_068600 PE=3 SV=1								A0A175JEP2_ENTHI (+3)		54 kDa		4	3
872	Radical sam domain protein OS=Entamoeba histolytica GN=CL6EHI_068170 PE=4 SV=1								A0A175JEQ4_ENTHI (+6)		43 kDa		6	5
873	Guanine nucleotide exchange factor putative OS=Entamoeba histolytica GN=CL6EHI_182740 PE=4 SV=1								A0A175JGC4_ENTHI (+5)		84 kDa		7	6
874	Glucosamine 6-phosphate N-acetyltransferase. putative OS=Entamoeba histolytica GN=CL6EHI_186340 PE=4 SV=1								A0A175JGN5_ENTHI (+5)		18 kDa		4	4
875	Uncharacterized protein OS=Entamoeba histolytica GN=CL6EHI_096370 PE=4 SV=1								A0A175JHU7_ENTHI (+5)		115 kDa		6	6
876	2-phosphosulfolactate phosphatase putative OS=Entamoeba histolytica GN=CL6EHI_199080 PE=4 SV=1								A0A175JHV1_ENTHI (+5)		26 kDa		7	5
877	Uncharacterized protein OS=Entamoeba histolytica GN=CL6EHI_127030 PE=4 SV=1								A0A175JIE8_ENTHI (+5)		63 kDa		6	3
878	Protein kinase domain containing protein OS=Entamoeba histolytica GN=CL6EHI_127410 PE=4 SV=1								A0A175JII7_ENTHI (+5)		59 kDa		4	3
879	Ribosome assembly factor mrt4 OS=Entamoeba histolytica GN=CL6EHI_159790 PE=3 SV=1								A0A175JIP3_ENTHI (+5)		26 kDa		7	3
880	Regulator of nonsense transcripts putative OS=Entamoeba histolytica GN=CL6EHI_035550 PE=4 SV=1								A0A175JIX5_ENTHI (+5)		108 kDa		5	5
881	Uncharacterized protein OS=Entamoeba histolytica GN=CL6EHI_098190 PE=4 SV=1								A0A175JIY3_ENTHI (+5)		36 kDa		4	4
882	Uncharacterized protein OS=Entamoeba histolytica GN=CL6EHI_035720 PE=4 SV=1								A0A175JIZ5_ENTHI (+5)		95 kDa		4	5
883	Uncharacterized protein OS=Entamoeba histolytica GN=CL6EHI_093820 PE=4 SV=1								A0A175JJH7_ENTHI (+5)		48 kDa		7	5
884	Uncharacterized protein OS=Entamoeba histolytica GN=CL6EHI_093910 PE=4 SV=1								A0A175JJI7_ENTHI (+5)		13 kDa		6	3
885	Uncharacterized protein OS=Entamoeba histolytica GN=CL6EHI_118850 PE=4 SV=1								A0A175JJP2_ENTHI (+5)		64 kDa		8	6
886	WD domain containing protein OS=Entamoeba histolytica GN=CL6EHI_118780 PE=4 SV=1								A0A175JKG6_ENTHI (+5)		38 kDa		4	3
887	Aha1 domain protein putative OS=Entamoeba histolytica GN=CL6EHI_065800 PE=4 SV=1								A0A175JL82_ENTHI (+5)		15 kDa		5	3
888	Autophagy-related protein 3 OS=Entamoeba histolytica GN=CL6EHI_194330 PE=3 SV=1								A0A175JLS6_ENTHI (+5)		31 kDa		6	7
889	Inositol-tetrakisphosphate 1-kinase OS=Entamoeba histolytica GN=CL6EHI_100310 PE=3 SV=1								A0A175JN23_ENTHI (+5)		36 kDa		6	7
890	Sec1 family protein OS=Entamoeba histolytica GN=CL6EHI_000910 PE=3 SV=1								A0A175JNJ9_ENTHI (+5)		69 kDa		4	6
891	Uncharacterized protein OS=Entamoeba histolytica GN=CL6EHI_079840 PE=4 SV=1								A0A175JP40_ENTHI (+1)		48 kDa		23	24
892	Tubulin alpha chain OS=Entamoeba histolytica GN=CL6EHI_005950 PE=3 SV=1								A0A175JPF8_ENTHI (+1)		50 kDa		5	7
893	Soluble nsf attachment protein gamma isoform putative OS=Entamoeba histolytica GN=CL6EHI_136210 PE=4 SV=1								A0A175JPL7_ENTHI (+5)		41 kDa		6	6
894	Uncharacterized protein OS=Entamoeba histolytica GN=CL6EHI_163520 PE=4 SV=1								A0A175JRC9_ENTHI (+2)		39 kDa		4	6
895	Uncharacterized protein OS=Entamoeba histolytica GN=CL6EHI_095200 PE=4 SV=1								A0A175JRM0_ENTHI (+4)		77 kDa		5	6
896	Uncharacterized protein OS=Entamoeba histolytica GN=CL6EHI_095030 PE=4 SV=1								A0A175JSC8_ENTHI (+5)		28 kDa		6	5
897	WD domain containing protein OS=Entamoeba histolytica GN=CL6EHI_168370 PE=4 SV=1								A0A175JSG5_ENTHI (+4)		58 kDa		4	4
898	Leucine rich repeat protein OS=Entamoeba histolytica GN=CL6EHI_042890 PE=4 SV=1								A0A175JT64_ENTHI (+5)		75 kDa		4	5
899	Ras GTPase-activating protein putative OS=Entamoeba histolytica GN=CL6EHI_001910 PE=4 SV=1								A0A175JTM3_ENTHI (+5)		49 kDa		4	5
900	Rho guanine nucleotide exchange factor putative OS=Entamoeba histolytica GN=CL6EHI_099690 PE=4 SV=1								A0A175JTR9_ENTHI (+5)		61 kDa		10	7
901	Rho family GTPase OS=Entamoeba histolytica GN=CL6EHI_070730 PE=3 SV=1								A0A175JTV7_ENTHI (+3)		22 kDa		7	7
902	Phosphomannomutase OS=Entamoeba histolytica GN=CL6EHI_179810 PE=3 SV=1								A0A175JU66_ENTHI (+5)		28 kDa		6	4
903	Sh2-protein kinase domain containing protein OS=Entamoeba histolytica GN=CL6EHI_055990 PE=4 SV=1								A0A175JUH5_ENTHI (+5)		56 kDa		4	5
904	WD domain containing protein OS=Entamoeba histolytica GN=CL6EHI_023870 PE=4 SV=1								A0A175JUR5_ENTHI (+5)		79 kDa		4	5
905	Uncharacterized protein OS=Entamoeba histolytica GN=CL6EHI_075850 PE=4 SV=1								A0A175JVU1_ENTHI (+3)		110 kDa		9	4
906	Cxxc-rich protein OS=Entamoeba histolytica GN=CL6EHI_111990 PE=4 SV=1								A0A175JVV5_ENTHI (+4)		131 kDa		6	5
907	Rab family GTPase OS=Entamoeba histolytica GN=CL6EHI_056100 PE=4 SV=1								A0A175JW40_ENTHI (+5)		24 kDa		7	5
908	Grainin putative OS=Entamoeba histolytica GN=CL6EHI_120360 PE=4 SV=1								A0A175JX41_ENTHI (+5)		25 kDa		6	4
909	Uncharacterized protein OS=Entamoeba histolytica GN=CL6EHI_171760 PE=4 SV=1								A0A175JYD4_ENTHI (+1)		88 kDa		6	6
910	Calmodulin putative OS=Entamoeba histolytica GN=CL6EHI_117470 PE=4 SV=1								A0A175K1Y9_ENTHI (+2)		10 kDa		4	3
911	tRNA (guanine(26)-N(2))-dimethyltransferase OS=Entamoeba histolytica GN=CL6EHI_148760 PE=3 SV=1								A0A175JDS1_ENTHI (+5)		55 kDa		2	5
912	Uncharacterized protein OS=Entamoeba histolytica GN=CL6EHI_148770A PE=4 SV=1								A0A175JDX2_ENTHI (+3)		259 kDa		7	2
913	Ph domain containing protein OS=Entamoeba histolytica GN=CL6EHI_188950 PE=4 SV=1								A0A175JQH4_ENTHI (+5)		61 kDa		5	5
914	Uncharacterized protein OS=Entamoeba histolytica GN=CL6EHI_035490 PE=4 SV=1								A0A175JJA0_ENTHI (+5)		61 kDa		6	9
915	Guanine nucleotide-binding protein subunit beta 2-l OS=Entamoeba histolytica GN=CL6EHI_171280 PE=4 SV=1								A0A175JUW6_ENTHI (+2)		35 kDa		5	2
916	Interaptin putative OS=Entamoeba histolytica GN=CL6EHI_148910 PE=4 SV=1								A0A175JDK2_ENTHI (+3)		135 kDa		4	3
917	Translation initiation factor eIF-2B epsilon subunit, putative OS=Entamoeba histolytica GN=CL6EHI_131020 PE=4 SV=1								A0A175JIC9_ENTHI (+4)		73 kDa		4	3
918	Uncharacterized protein OS=Entamoeba histolytica GN=CL6EHI_035960 PE=4 SV=1								A0A175JVM9_ENTHI (+2)		54 kDa		4	7
919	Amoebapore C (Fragment) OS=Entamoeba histolytica GN=apc PE=4 SV=1								A0A0D4ZXV0_ENTHI (+8)		9 kDa		6	4
920	Choline ethanolamine kinase putative OS=Entamoeba histolytica GN=CL6EHI_148580 PE=4 SV=1								A0A175JDN0_ENTHI (+5)		42 kDa		4	5
921	Uncharacterized protein OS=Entamoeba histolytica GN=CL6EHI_148780 PE=4 SV=1								A0A175JE07_ENTHI (+5)		71 kDa		5	4
922	WD domain containing protein OS=Entamoeba histolytica GN=CL6EHI_023080 PE=4 SV=1								A0A175JF56_ENTHI (+5)		47 kDa		4	3
923	Ras guanine nucleotide exchange factor putative OS=Entamoeba histolytica GN=CL6EHI_092420 PE=4 SV=1								A0A175JFZ5_ENTHI (+4)		54 kDa		4	5
924	WD domain containing protein OS=Entamoeba histolytica GN=CL6EHI_103620 PE=4 SV=1								A0A175JGZ8_ENTHI (+5)		45 kDa		3	6
925	Anti-silencing protein putative OS=Entamoeba histolytica GN=CL6EHI_127360 PE=4 SV=1								A0A175JIG2_ENTHI (+5)		27 kDa		12	13
926	Actin putative OS=Entamoeba histolytica GN=CL6EHI_131230 PE=3 SV=1								A0A175JIG3_ENTHI (+1)		97 kDa		5	5
927	Uncharacterized protein OS=Entamoeba histolytica GN=CL6EHI_098390 PE=4 SV=1								A0A175JIV4_ENTHI (+5)		69 kDa		4	4
928	Protein kinase putative OS=Entamoeba histolytica GN=CL6EHI_035500 PE=4 SV=1								A0A175JJJ1_ENTHI (+5)		43 kDa		4	5
929	Nuclear transport receptor putative OS=Entamoeba histolytica GN=CL6EHI_166900 PE=4 SV=1								A0A175JJY9_ENTHI (+4)		106 kDa		2	3
930	Uncharacterized protein OS=Entamoeba histolytica GN=CL6EHI_007970 PE=4 SV=1								A0A175JK26_ENTHI (+5)		72 kDa		5	6
931	Uncharacterized protein OS=Entamoeba histolytica GN=CL6EHI_010300 PE=4 SV=1								A0A175JKM3_ENTHI (+4)		75 kDa		5	5
932	Uncharacterized protein OS=Entamoeba histolytica GN=CL6EHI_137750 PE=4 SV=1								A0A175JL94_ENTHI (+5)		27 kDa		6	6
933	Uncharacterized protein OS=Entamoeba histolytica GN=CL6EHI_064620 PE=4 SV=1								A0A175JLM0_ENTHI (+5)		64 kDa		5	5
934	Pescadillo homolog OS=Entamoeba histolytica GN=CL6EHI_009860 PE=3 SV=1								A0A175JLZ8_ENTHI (+5)		63 kDa		7	5
935	Leucine-rich repeat containing protein OS=Entamoeba histolytica GN=CL6EHI_024640 PE=4 SV=1								A0A175JM36_ENTHI (+5)		56 kDa		8	6
936	Cell cycle-associated GTPase putative OS=Entamoeba histolytica GN=CL6EHI_027640 PE=4 SV=1								A0A175JP32_ENTHI (+5)		21 kDa		6	5
937	Eukaryotic translation initiation factor 6 OS=Entamoeba histolytica GN=EIF6 PE=3 SV=1								A0A175JP95_ENTHI (+5)		26 kDa		5	5
938	Uncharacterized protein OS=Entamoeba histolytica GN=CL6EHI_054840 PE=4 SV=1								A0A175JPD1_ENTHI (+4)		64 kDa		5	6
939	Pyridoxal phosphate homeostasis protein OS=Entamoeba histolytica GN=CL6EHI_188790 PE=3 SV=1								A0A175JPM6_ENTHI (+5)		26 kDa		5	6
940	Nuc153 domain-containing protein OS=Entamoeba histolytica GN=CL6EHI_097980 PE=4 SV=1								A0A175JR01_ENTHI (+5)		67 kDa		4	3
941	Ubiquitin carboxyl-terminal hydrolase domain containing protein OS=Entamoeba histolytica GN=CL6EHI_200820 PE=3 SV=1								A0A175JRN0_ENTHI (+5)		254 kDa		3	3
942	3-ketoacyl-CoA synthase OS=Entamoeba histolytica GN=CL6EHI_111000 PE=3 SV=1								A0A175JSG1_ENTHI (+6)		56 kDa		6	3
943	Bar sh3 domain containing protein OS=Entamoeba histolytica GN=CL6EHI_091530 PE=4 SV=1								A0A175JWX4_ENTHI (+5)		38 kDa		4	5
944	Troponin-like protein putative OS=Entamoeba histolytica GN=CL6EHI_067590 PE=4 SV=1								A0A175JX06_ENTHI (+3)		17 kDa		6	5
945	Trafficking protein particle complex subunit OS=Entamoeba histolytica GN=CL6EHI_025820 PE=3 SV=1								A0A175JXC8_ENTHI (+3)		22 kDa		6	4
946	DNA topoisomerase 2 OS=Entamoeba histolytica GN=CL6EHI_120640 PE=3 SV=1								A0A175JXD2_ENTHI (+5)		155 kDa		5	7
947	Exosome complex exonuclease putative OS=Entamoeba histolytica GN=CL6EHI_160720 PE=3 SV=1								A0A175JYH2_ENTHI (+5)		103 kDa		5	5
948	Rho family GTPase OS=Entamoeba histolytica GN=CL6EHI_144600 PE=3 SV=1								A0A175JZM3_ENTHI (+4)		23 kDa		7	6
949	Ribosomal protein L15 OS=Entamoeba histolytica GN=CL6EHI_020300 PE=3 SV=1								A0A175K0P1_ENTHI (+6)		24 kDa		3	3
950	Uncharacterized protein OS=Entamoeba histolytica GN=CL6EHI_142220 PE=4 SV=1								A0A175JGX7_ENTHI		76 kDa		4	5
951	DnaJ family protein OS=Entamoeba histolytica GN=EHI_183280 PE=4 SV=1								C4LV99_ENTHI (+2)		38 kDa		9	4
952	Protein kinase domain containing protein OS=Entamoeba histolytica GN=CL6EHI_110250 PE=4 SV=1								A0A175JES2_ENTHI (+5)		72 kDa		5	2
953	Protein kinase putative OS=Entamoeba histolytica GN=CL6EHI_103610 PE=4 SV=1								A0A175JH19_ENTHI (+5)		70 kDa		2	2
954	Uncharacterized protein OS=Entamoeba histolytica GN=CL6EHI_074150 PE=4 SV=1								A0A175JQG9_ENTHI (+5)		225 kDa		4	3
955	Uncharacterized protein OS=Entamoeba histolytica GN=CL6EHI_081920 PE=4 SV=1								A0A175JTK2_ENTHI (+1)		95 kDa		5	5
956	H/ACA ribonucleoprotein complex subunit OS=Entamoeba histolytica GN=CL6EHI_194040 PE=3 SV=1								A0A175JLQ6_ENTHI (+3)		19 kDa		4	2
957	Beta-hexosaminidase OS=Entamoeba histolytica GN=CL6EHI_012010 PE=3 SV=1								A0A175JEG6_ENTHI (+5)		64 kDa		5	4
958	Uncharacterized protein OS=Entamoeba histolytica GN=CL6EHI_201420 PE=4 SV=1								A0A175K0K5_ENTHI (+1)		41 kDa		6	4
959	Ribosomal protein L18 putative OS=Entamoeba histolytica GN=CL6EHI_079190 PE=4 SV=1								A0A175JY07_ENTHI (+6)		19 kDa		4	4
960	DENN domain containing protein OS=Entamoeba histolytica HM-1:IMSS-B GN=EHI8A_147460 PE=4 SV=1								M3UNP9_ENTHI		138 kDa		6	2
961	Mov34 mpn pad 1 family protein OS=Entamoeba histolytica GN=CL6EHI_112800 PE=4 SV=1								A0A175JY43_ENTHI (+4)		18 kDa		1	6
962	Uncharacterized protein OS=Entamoeba histolytica GN=CL6EHI_096670 PE=4 SV=1								A0A175JHX8_ENTHI (+5)		332 kDa		2	6
963	WD domain containing protein OS=Entamoeba histolytica GN=CL6EHI_170100 PE=4 SV=1								A0A175JMP8_ENTHI (+5)		55 kDa		6	2
964	Cysteine proteinase putative OS=Entamoeba histolytica GN=CL6EHI_039610 PE=3 SV=1								A0A175JYR7_ENTHI (+3)		35 kDa		3	5
965	Dolichyl-diphosphooligosaccharide--protein glycosyltransferase subunit 1 OS=Entamoeba histolytica GN=CL6EHI_093790 PE=3 SV=1								A0A175JK60_ENTHI (+3)		49 kDa		2	4
966	Sec6 protein putative OS=Entamoeba histolytica GN=CL6EHI_081420 PE=4 SV=1								A0A175JTB0_ENTHI (+5)		88 kDa		4	3
967	NAD(P)H-hydrate epimerase OS=Entamoeba histolytica GN=CL6EHI_136490 PE=3 SV=1								A0A175JP39_ENTHI (+5)		25 kDa		7	4
968	Uncharacterized protein OS=Entamoeba histolytica GN=CL6EHI_050120 PE=4 SV=1								A0A175JE73_ENTHI (+5)		59 kDa		4	5
969	Uncharacterized protein OS=Entamoeba histolytica GN=CL6EHI_110530 PE=4 SV=1								A0A175JEV2_ENTHI (+2)		58 kDa		5	5
970	Proteasome subunit beta type OS=Entamoeba histolytica GN=CL6EHI_049330 PE=3 SV=1								A0A175JEV6_ENTHI (+5)		23 kDa		3	6
971	60S ribosomal protein L14 putative OS=Entamoeba histolytica GN=CL6EHI_050130 PE=4 SV=1								A0A175JEY7_ENTHI (+11)		15 kDa		4	5
972	Uncharacterized protein OS=Entamoeba histolytica GN=CL6EHI_092620 PE=4 SV=1								A0A175JG85_ENTHI (+5)		47 kDa		4	6
973	Uncharacterized protein OS=Entamoeba histolytica GN=CL6EHI_182700 PE=4 SV=1								A0A175JGK4_ENTHI (+5)		36 kDa		8	4
974	Heat shock protein hsp20 family OS=Entamoeba histolytica GN=CL6EHI_125830 PE=3 SV=1								A0A175JGU5_ENTHI (+5)		16 kDa		4	4
975	Translation initiation factor eIF-2B alpha subunit, putative OS=Entamoeba histolytica GN=CL6EHI_096380 PE=3 SV=1								A0A175JHI2_ENTHI (+5)		33 kDa		5	5
976	Zinc finger protein putative OS=Entamoeba histolytica GN=CL6EHI_096780 PE=3 SV=1								A0A175JHM1_ENTHI (+5)		51 kDa		4	5
977	Proliferating-cell nucleolar antigen p120 putative OS=Entamoeba histolytica GN=CL6EHI_198880 PE=3 SV=1								A0A175JHT1_ENTHI (+5)		55 kDa		7	4
978	Two tm domain protein OS=Entamoeba histolytica GN=CL6EHI_c00062 PE=4 SV=1								A0A175JIG4_ENTHI (+2)		10 kDa		5	6
979	Uncharacterized protein OS=Entamoeba histolytica GN=CL6EHI_035410 PE=4 SV=1								A0A175JJ27_ENTHI (+5)		32 kDa		5	7
980	Skp1 family protein OS=Entamoeba histolytica GN=CL6EHI_118670 PE=3 SV=1								A0A175JJQ1_ENTHI (+5)		19 kDa		5	6
981	60S ribosomal protein L30 putative OS=Entamoeba histolytica GN=CL6EHI_065740 PE=3 SV=1								A0A175JM28_ENTHI (+5)		12 kDa		6	5
982	Uncharacterized protein OS=Entamoeba histolytica GN=CL6EHI_001100 PE=4 SV=1								A0A175JNW9_ENTHI (+4)		55 kDa		5	3
983	Serine/threonine-protein kinase TOR OS=Entamoeba histolytica GN=CL6EHI_169320 PE=3 SV=1								A0A175JPF6_ENTHI (+5)		269 kDa		7	4
984	Uncharacterized protein OS=Entamoeba histolytica GN=CL6EHI_109920 PE=4 SV=1								A0A175JQA2_ENTHI (+5)		53 kDa		6	7
985	Deoxycytidine triphosphate deaminase putative OS=Entamoeba histolytica GN=CL6EHI_140240 PE=4 SV=1								A0A175JRQ4_ENTHI (+4)		19 kDa		5	4
986	Uncharacterized protein OS=Entamoeba histolytica GN=CL6EHI_029090 PE=4 SV=1								A0A175JSM6_ENTHI (+5)		29 kDa		5	5
987	60S ribosomal protein L26 putative OS=Entamoeba histolytica GN=CL6EHI_111570 PE=4 SV=1								A0A175JSV7_ENTHI (+5)		24 kDa		4	6
988	Poly [ADP-ribose] polymerase OS=Entamoeba histolytica GN=CL6EHI_136960 PE=4 SV=1								A0A175JSW4_ENTHI (+4)		102 kDa		6	6
989	Uncharacterized protein OS=Entamoeba histolytica GN=CL6EHI_170450 PE=4 SV=1								A0A175JUT1_ENTHI (+5)		24 kDa		5	4
990	tRNA-splicing ligase RtcB homolog OS=Entamoeba histolytica GN=CL6EHI_184560 PE=3 SV=1								A0A175JUW2_ENTHI (+5)		59 kDa		4	6
991	Phospholipase B-like OS=Entamoeba histolytica GN=CL6EHI_114320 PE=3 SV=1								A0A175JWY5_ENTHI (+4)		63 kDa		5	3
992	Uncharacterized protein OS=Entamoeba histolytica GN=CL6EHI_022130 PE=4 SV=1								A0A175JZP3_ENTHI (+3)		71 kDa		5	4
993	Uncharacterized protein OS=Entamoeba histolytica GN=CL6EHI_028550 PE=4 SV=1								A0A175K0C2_ENTHI (+5)		148 kDa		4	5
994	NEDD8-activating enzyme E1 regulatory subunit OS=Entamoeba histolytica KU27 GN=EHI5A_093640 PE=3 SV=1								M2RIN6_ENTHI (+2)		59 kDa		7	3
995	Paramyosin, putative OS=Entamoeba histolytica KU27 GN=EHI5A_104520 PE=4 SV=1								M2S898_ENTHI (+2)		75 kDa		3	4
996	Uncharacterized protein OS=Entamoeba histolytica HM-1:IMSS-B GN=EHI8A_179760 PE=4 SV=1								M3U5P6_ENTHI		72 kDa		7	5
997	60S ribosomal protein L23 putative OS=Entamoeba histolytica GN=CL6EHI_051710 PE=3 SV=1								A0A175JGI8_ENTHI (+5)		15 kDa		2	5
998	ATPase ASNA1 homolog OS=Entamoeba histolytica GN=CL6EHI_177400 PE=3 SV=1								A0A175JJ96_ENTHI (+6)		36 kDa		5	6
999	Uncharacterized protein OS=Entamoeba histolytica GN=CL6EHI_011550 PE=4 SV=1								A0A175JY62_ENTHI (+5)		70 kDa		3	6
1000	Uncharacterized protein OS=Entamoeba histolytica GN=CL6EHI_175400 PE=4 SV=1								A0A175JPW0_ENTHI (+3)		108 kDa		3	4
1001	Ribosome biogenesis protein BOP1 homolog OS=Entamoeba histolytica GN=CL6EHI_163740 PE=3 SV=1								A0A175JQJ9_ENTHI (+3)		68 kDa		7	4
1002	GTP-binding protein putative OS=Entamoeba histolytica GN=CL6EHI_058460 PE=4 SV=1								A0A175JTA0_ENTHI (+3)		41 kDa		3	4
1003	Ubiquitin-conjugating enzyme family protein OS=Entamoeba histolytica GN=CL6EHI_003010 PE=3 SV=1								A0A175JY44_ENTHI (+3)		22 kDa		2	5
1004	Uncharacterized protein OS=Entamoeba histolytica GN=CL6EHI_027650 PE=4 SV=1								A0A175JNA9_ENTHI (+5)		42 kDa		2	6
1005	Galactose-specific adhesin light subunit putative OS=Entamoeba histolytica GN=CL6EHI_049690 PE=4 SV=1								A0A175JFH2_ENTHI (+4)		34 kDa		3	4
1006	Uncharacterized protein OS=Entamoeba histolytica GN=CL6EHI_045500 PE=4 SV=1								A0A175JDT7_ENTHI (+5)		129 kDa		5	3
1007	WD repeatcontaining protein OS=Entamoeba histolytica KU27 GN=EHI5A_138280 PE=4 SV=1								M2QA59_ENTHI		36 kDa		2	3
1008	Uncharacterized protein OS=Entamoeba histolytica GN=CL6EHI_190430 PE=4 SV=1								A0A175JYS8_ENTHI (+5)		163 kDa		2	4
1009	Uncharacterized protein OS=Entamoeba histolytica GN=CL6EHI_151680 PE=4 SV=1								A0A175JCW4_ENTHI (+5)		79 kDa		6	8
1010	Rho family GTPase OS=Entamoeba histolytica GN=CL6EHI_192450 PE=3 SV=1								A0A175JMT6_ENTHI (+5)		24 kDa		3	7
1011	Rab family GTPase OS=Entamoeba histolytica GN=CL6EHI_081330 PE=4 SV=1								A0A175JTB4_ENTHI (+4)		23 kDa		1	6
1012	UDP-glucose:glycoprotein glucosyltransferase, putative OS=Entamoeba histolytica GN=EHI_015280 PE=4 SV=1								C4M0W6_ENTHI (+4)		150 kDa		4	2
1013	Uncharacterized protein OS=Entamoeba histolytica HM-3:IMSS GN=KM1_196680 PE=4 SV=1								M7W144_ENTHI		46 kDa		2	5
1014	Inosine triphosphate pyrophosphatase putative OS=Entamoeba histolytica GN=CL6EHI_192100 PE=4 SV=1								A0A175JU98_ENTHI (+4)		21 kDa		1	5
1015	Leucine-rich repeat containing protein OS=Entamoeba histolytica GN=CL6EHI_134680 PE=4 SV=1								A0A175JM48_ENTHI (+5)		61 kDa		2	3
1016	Uncharacterized protein OS=Entamoeba histolytica GN=CL6EHI_069420 PE=4 SV=1								A0A175JHE7_ENTHI (+5)		31 kDa			8
1017	Methionine gamma-lyase OS=Entamoeba histolytica GN=CL6EHI_144610 PE=3 SV=1								A0A175K013_ENTHI (+5)		42 kDa		5	4
1018	Prolyl oligopeptidase family protein OS=Entamoeba histolytica GN=CL6EHI_153350 PE=4 SV=1								A0A175JD70_ENTHI (+5)		79 kDa		7	8
1019	Ump-cmp kinase putative OS=Entamoeba histolytica GN=CL6EHI_044740 PE=3 SV=1								A0A175JDK7_ENTHI (+5)		23 kDa		5	5
1020	Paxillin putative OS=Entamoeba histolytica GN=CL6EHI_050720 PE=4 SV=1								A0A175JEC4_ENTHI (+5)		29 kDa		3	3
1021	Importin alpha putative OS=Entamoeba histolytica GN=CL6EHI_044650 PE=4 SV=1								A0A175JEF1_ENTHI (+5)		56 kDa		3	6
1022	Rho guanine nucleotide exchange factor putative OS=Entamoeba histolytica GN=CL6EHI_044760A PE=4 SV=1								A0A175JEG1_ENTHI		28 kDa		3	4
1023	Uncharacterized protein OS=Entamoeba histolytica GN=CL6EHI_012510 PE=4 SV=1								A0A175JEL7_ENTHI (+5)		94 kDa		4	3
1024	Guanine nucleotide exchange factor OS=Entamoeba histolytica GN=CL6EHI_049610 PE=4 SV=1								A0A175JFH8_ENTHI (+1)		74 kDa		5	4
1025	Autophagy protein 5 OS=Entamoeba histolytica GN=CL6EHI_022880 PE=3 SV=1								A0A175JFN2_ENTHI (+5)		33 kDa		6	4
1026	Heat shock protein putative OS=Entamoeba histolytica GN=CL6EHI_022620 PE=3 SV=1								A0A175JFW4_ENTHI (+5)		98 kDa		8	4
1027	60S ribosomal protein L7 putative OS=Entamoeba histolytica GN=CL6EHI_141990 PE=4 SV=1								A0A175JH25_ENTHI (+5)		29 kDa		4	3
1028	Ras GTPase-activating protein putative OS=Entamoeba histolytica GN=CL6EHI_126270 PE=4 SV=1								A0A175JHH3_ENTHI (+3)		76 kDa		6	3
1029	Ras GTPase-activating protein putative OS=Entamoeba histolytica GN=CL6EHI_010720 PE=4 SV=1								A0A175JKN7_ENTHI (+5)		51 kDa		4	6
1030	Uncharacterized protein OS=Entamoeba histolytica GN=CL6EHI_000240 PE=4 SV=1								A0A175JL26_ENTHI (+5)		39 kDa		4	4
1031	Bacterial transferase hexapeptide family protein OS=Entamoeba histolytica GN=CL6EHI_004840 PE=4 SV=1								A0A175JMD3_ENTHI (+5)		19 kDa		4	4
1032	Uncharacterized protein OS=Entamoeba histolytica GN=CL6EHI_008760 PE=4 SV=1								A0A175JMP4_ENTHI (+5)		97 kDa		3	5
1033	Serine carboxypeptidase s28 family protein OS=Entamoeba histolytica GN=CL6EHI_054530 PE=4 SV=1								A0A175JPB0_ENTHI (+5)		53 kDa		4	4
1034	Dipeptidyl-peptidase putative OS=Entamoeba histolytica GN=CL6EHI_136440 PE=4 SV=1								A0A175JPM3_ENTHI (+5)		77 kDa		4	5
1035	Uncharacterized protein OS=Entamoeba histolytica GN=CL6EHI_175280 PE=4 SV=1								A0A175JQS7_ENTHI (+5)		60 kDa		5	3
1036	Uncharacterized protein OS=Entamoeba histolytica GN=CL6EHI_139040 PE=4 SV=1								A0A175JRC6_ENTHI (+5)		56 kDa		5	4
1037	Exportin t putative OS=Entamoeba histolytica GN=CL6EHI_029040 PE=4 SV=1								A0A175JRS7_ENTHI (+5)		105 kDa		5	5
1038	Uncharacterized protein OS=Entamoeba histolytica GN=CL6EHI_140300 PE=4 SV=1								A0A175JRU9_ENTHI (+2)		64 kDa		3	5
1039	Uncharacterized protein OS=Entamoeba histolytica GN=CL6EHI_189900 PE=4 SV=1								A0A175JU55_ENTHI (+5)		59 kDa		4	5
1040	Uncharacterized protein OS=Entamoeba histolytica GN=CL6EHI_143570 PE=4 SV=1								A0A175JVB5_ENTHI (+5)		21 kDa		3	4
1041	WD domain containing protein OS=Entamoeba histolytica GN=CL6EHI_052160 PE=4 SV=1								A0A175JVQ1_ENTHI (+5)		59 kDa		3	5
1042	Rab family GTPase OS=Entamoeba histolytica GN=CL6EHI_053420 PE=4 SV=1								A0A175JWD6_ENTHI (+5)		24 kDa		4	3
1043	Uncharacterized protein OS=Entamoeba histolytica GN=CL6EHI_025100 PE=4 SV=1								A0A175K0F5_ENTHI (+5)		57 kDa		6	4
1044	Calmodulin putative OS=Entamoeba histolytica GN=CL6EHI_000130 PE=4 SV=1								A0A175K0G2_ENTHI (+3)		17 kDa		4	5
1045	Phosphatidylinositol 3-kinase putative OS=Entamoeba histolytica GN=CL6EHI_096560 PE=3 SV=1								A0A175JI13_ENTHI (+5)		95 kDa		4	6
1046	DNA-directed RNA polymerase subunit OS=Entamoeba histolytica GN=CL6EHI_125350 PE=3 SV=1								A0A175JTA9_ENTHI (+5)		155 kDa		5	3
1047	Peptidyl-prolyl cis-trans isomerase OS=Entamoeba histolytica GN=CL6EHI_044730 PE=4 SV=1								A0A175JDK6_ENTHI (+4)		13 kDa		6	3
1048	Protein phosphatase putative OS=Entamoeba histolytica GN=CL6EHI_092510 PE=4 SV=1								A0A175JG88_ENTHI (+6)		30 kDa		3	2
1049	Serine/threonine-protein kinase TOR OS=Entamoeba histolytica GN=CL6EHI_155160 PE=3 SV=1								A0A175JH55_ENTHI (+4)		292 kDa		3	7
1050	Uncharacterized protein OS=Entamoeba histolytica GN=CL6EHI_177190 PE=4 SV=1								A0A175JJN7_ENTHI (+4)		84 kDa		3	5
1051	Rab family GTPase OS=Entamoeba histolytica GN=CL6EHI_118920 PE=4 SV=1								A0A175JJZ2_ENTHI (+5)		22 kDa		4	3
1052	Chaperone protein DNAk putative OS=Entamoeba histolytica GN=CL6EHI_037230 PE=3 SV=1								A0A175JW31_ENTHI (+5)		75 kDa		4	4
1053	Tbc1 domain family member 5 putative OS=Entamoeba histolytica GN=CL6EHI_170310 PE=4 SV=1								A0A175JVR8_ENTHI (+5)		56 kDa		2	3
1054	Ankyrin repeat protein putative OS=Entamoeba histolytica GN=CL6EHI_134800 PE=4 SV=1								A0A175JLJ5_ENTHI (+5)		28 kDa		5	6
1055	Uncharacterized protein OS=Entamoeba histolytica GN=CL6EHI_022890 PE=4 SV=1								A0A175JF36_ENTHI (+5)		23 kDa		4	5
1056	Uncharacterized protein OS=Entamoeba histolytica GN=CL6EHI_009840 PE=4 SV=1								A0A175JMR4_ENTHI (+2)		11 kDa		4	2
1057	Uncharacterized protein OS=Entamoeba histolytica GN=CL6EHI_074170 PE=4 SV=1								A0A175JPL0_ENTHI (+5)		62 kDa		3	3
1058	Uncharacterized protein OS=Entamoeba histolytica GN=CL6EHI_069620 PE=4 SV=1								A0A175JHG7_ENTHI (+5)		74 kDa		5	3
1059	Prefoldin subunit 6 putative OS=Entamoeba histolytica GN=CL6EHI_155420 PE=4 SV=1								A0A175JHS2_ENTHI (+5)		14 kDa		3	4
1060	Uncharacterized protein OS=Entamoeba histolytica GN=CL6EHI_035790 PE=4 SV=1								A0A175JJN4_ENTHI (+6)		31 kDa		3	7
1061	Ribulose-phosphate 3-epimerase OS=Entamoeba histolytica GN=CL6EHI_006900 PE=3 SV=1								A0A175JLQ7_ENTHI (+5)		24 kDa		4	4
1062	Ubiquitin-conjugating enzyme family protein OS=Entamoeba histolytica GN=CL6EHI_100110 PE=3 SV=1								A0A175JN13_ENTHI (+5)		25 kDa		3	5
1063	Rab gdp dissociation inhibitor putative OS=Entamoeba histolytica GN=CL6EHI_074100 PE=4 SV=1								A0A175JQL6_ENTHI (+5)		55 kDa		7	2
1064	V-type proton ATPase subunit F OS=Entamoeba histolytica GN=CL6EHI_007940 PE=3 SV=1								A0A175JK72_ENTHI (+5)		15 kDa		2	4
1065	Uncharacterized protein OS=Entamoeba histolytica GN=CL6EHI_092200 PE=4 SV=1								A0A175JG89_ENTHI (+5)		55 kDa		5	3
1066	Exosome complex exonuclease rrp4 putative OS=Entamoeba histolytica GN=CL6EHI_163510 PE=4 SV=1								A0A175JR75_ENTHI (+5)		29 kDa		2	4
1067	Uncharacterized protein OS=Entamoeba histolytica GN=CL6EHI_076030 PE=4 SV=1								A0A175JWJ8_ENTHI (+4)		120 kDa		3	5
1068	DNA-directed RNA polymerase subunit beta OS=Entamoeba histolytica GN=CL6EHI_095860 PE=3 SV=1								A0A175JQ21_ENTHI (+5)		129 kDa		5	2
1069	Histidine acid phosphatase family protein OS=Entamoeba histolytica GN=CL6EHI_146950 PE=3 SV=1								A0A175JX05_ENTHI (+5)		49 kDa		3	6
1070	Coronin OS=Entamoeba histolytica GN=CL6EHI_122800 PE=3 SV=1								A0A175JTP3_ENTHI (+4)		187 kDa		6	4
1071	Uncharacterized protein OS=Entamoeba histolytica GN=CL6EHI_079180 PE=4 SV=1								A0A175JV19_ENTHI (+5)		40 kDa		2	1
1072	Sec7 domain containing protein OS=Entamoeba histolytica GN=CL6EHI_103820 PE=4 SV=1								A0A175JGX9_ENTHI (+5)		135 kDa		4	1
1073	Uncharacterized protein OS=Entamoeba histolytica GN=CL6EHI_095050 PE=4 SV=1								A0A175JSK6_ENTHI (+6)		45 kDa		3	4
1074	Uncharacterized protein OS=Entamoeba histolytica GN=CL6EHI_035820 PE=4 SV=1								A0A175JJR6_ENTHI (+4)		82 kDa		2	8
1075	Serine-rich protein OS=Entamoeba histolytica PE=2 SV=1								A0A060N047_ENTHI (+20)		23 kDa		3	3
1076	Uncharacterized protein OS=Entamoeba histolytica GN=CL6EHI_199660 PE=4 SV=1								A0A175JV64_ENTHI (+5)		22 kDa		5	4
1077	Uncharacterized protein OS=Entamoeba histolytica HM-3:IMSS GN=KM1_097690 PE=4 SV=1								M7WWY0_ENTHI		10 kDa		4	5
1078	60S ribosomal protein L35a putative OS=Entamoeba histolytica GN=CL6EHI_014110 PE=3 SV=1								A0A175K031_ENTHI (+4)		12 kDa		3	5
1079	Arf GTPase activating protein putative OS=Entamoeba histolytica GN=CL6EHI_189140 PE=4 SV=1								A0A175JY80_ENTHI (+4)		20 kDa		1	7
1080	Uncharacterized protein OS=Entamoeba histolytica HM-3:IMSS GN=KM1_079370 PE=4 SV=1								M7X297_ENTHI		17 kDa		2	3
1081	Uncharacterized protein OS=Entamoeba histolytica GN=CL6EHI_196980 PE=4 SV=1								A0A175JGS9_ENTHI		209 kDa		5	4
1082	Non-transporter ABC protein, putative OS=Entamoeba histolytica HM-1:IMSS-B GN=EHI8A_147560 PE=4 SV=1								M3UKZ0_ENTHI (+1)		83 kDa		1	3
1083	Uncharacterized protein OS=Entamoeba histolytica GN=CL6EHI_071360 PE=4 SV=1								A0A175JYB5_ENTHI (+1)		24 kDa		12	10
1084	Cysteine synthase a putative OS=Entamoeba histolytica GN=CL6EHI_060340 PE=4 SV=1								A0A175JTW1_ENTHI (+2)		36 kDa		3	4
1085	tRNA pseudouridine synthase d domain-containing protein OS=Entamoeba histolytica GN=CL6EHI_199620 PE=4 SV=1								A0A175JVA9_ENTHI (+4)		73 kDa		3	2
1086	Mob1 phocein family protein OS=Entamoeba histolytica GN=CL6EHI_065750 PE=4 SV=1								A0A175JM17_ENTHI (+5)		25 kDa		2	1
1087	Uncharacterized protein OS=Entamoeba histolytica HM-1:IMSS-B GN=EHI8A_105000 PE=4 SV=1								M3UIC7_ENTHI (+2)		38 kDa		6	1
1088	Uncharacterized protein OS=Entamoeba histolytica GN=CL6EHI_010710 PE=4 SV=1								A0A175JKF9_ENTHI (+4)		46 kDa		1	2
1089	Macrophage migration inhibitory factor-like protein OS=Entamoeba histolytica GN=CL6EHI_092370 PE=4 SV=1								A0A175JFK8_ENTHI (+5)		12 kDa		4	3
1090	Isopentenyl-diphosphate delta-isomerase, putative OS=Entamoeba histolytica PE=2 SV=1								A0A060N1V5_ENTHI (+6)		39 kDa		6	5
1091	Leucine-rich repeat containing protein OS=Entamoeba histolytica GN=CL6EHI_068190 PE=4 SV=1								A0A175JEH1_ENTHI (+5)		47 kDa		3	5
1092	Uncharacterized protein OS=Entamoeba histolytica GN=CL6EHI_073310 PE=4 SV=1								A0A175JJ37_ENTHI (+5)		71 kDa		6	3
1093	Pci domain containing protein OS=Entamoeba histolytica GN=CL6EHI_174890 PE=4 SV=1								A0A175JLB3_ENTHI (+5)		50 kDa		5	4
1094	Uncharacterized protein OS=Entamoeba histolytica GN=CL6EHI_038590 PE=3 SV=1								A0A175JLL3_ENTHI (+5)		22 kDa		4	6
1095	Uncharacterized protein OS=Entamoeba histolytica GN=CL6EHI_135090 PE=4 SV=1								A0A175JN85_ENTHI (+5)		42 kDa		4	3
1096	Ankyrin repeat protein OS=Entamoeba histolytica GN=CL6EHI_174100 PE=4 SV=1								A0A175JNN5_ENTHI (+5)		76 kDa		4	3
1097	Importin alpha putative OS=Entamoeba histolytica GN=CL6EHI_025350 PE=4 SV=1								A0A175JPU9_ENTHI (+5)		55 kDa		4	7
1098	Ras family GTPase OS=Entamoeba histolytica GN=CL6EHI_154240 PE=4 SV=1								A0A175JS47_ENTHI (+5)		22 kDa		7	3
1099	Uncharacterized protein OS=Entamoeba histolytica GN=CL6EHI_c00162 PE=4 SV=1								A0A175JT10_ENTHI (+2)		11 kDa		4	4
1100	WD domain containing protein OS=Entamoeba histolytica GN=CL6EHI_001960 PE=4 SV=1								A0A175JTF8_ENTHI (+5)		101 kDa		4	4
1101	Uncharacterized protein OS=Entamoeba histolytica GN=CL6EHI_161900 PE=4 SV=1								A0A175JUV7_ENTHI (+5)		29 kDa		3	4
1102	Rho family GTPase OS=Entamoeba histolytica GN=CL6EHI_190440 PE=3 SV=1								A0A175JYG7_ENTHI (+5)		22 kDa		5	4
1103	Uncharacterized protein OS=Entamoeba histolytica GN=CL6EHI_020070 PE=4 SV=1								A0A175JZG2_ENTHI (+6)		35 kDa		5	6
1104	EF-hand calcium-binding domain containing protein OS=Entamoeba histolytica GN=CL6EHI_016120 PE=4 SV=1								A0A175JZH9_ENTHI (+5)		76 kDa		3	4
1105	Uncharacterized protein OS=Entamoeba histolytica GN=EHI_054250 PE=4 SV=1								C4M6T9_ENTHI (+4)		73 kDa		5	5
1106	Vps51/Vps67 protein, putative OS=Entamoeba histolytica KU27 GN=EHI5A_153030 PE=4 SV=1								M2SBU6_ENTHI (+1)		75 kDa		9	9
1107	Vacuolar ATP synthase subunit e putative OS=Entamoeba histolytica GN=CL6EHI_182560 PE=3 SV=1								A0A175JGA9_ENTHI (+4)		25 kDa		3	3
1108	Dolichyl-diphosphooligosaccharide--protein glycosyltransferase 48 kDa subunit OS=Entamoeba histolytica GN=CL6EHI_069430 PE=3 SV=1								A0A175JHF8_ENTHI (+7)		48 kDa		3	4
1109	Uncharacterized protein OS=Entamoeba histolytica GN=CL6EHI_104740 PE=4 SV=1								A0A175JKD1_ENTHI (+5)		22 kDa		5	4
1110	Uncharacterized protein OS=Entamoeba histolytica GN=CL6EHI_016460 PE=4 SV=1								A0A175JRL2_ENTHI (+5)		20 kDa		3	3
1111	Rab family GTPase OS=Entamoeba histolytica GN=CL6EHI_164880 PE=4 SV=1								A0A175JPD8_ENTHI (+4)		21 kDa		2	3
1112	WD domain containing protein OS=Entamoeba histolytica GN=CL6EHI_000520 PE=4 SV=1								A0A175JL78_ENTHI (+5)		47 kDa		4	5
1113	Uncharacterized protein OS=Entamoeba histolytica HM-3:IMSS GN=KM1_121440 PE=4 SV=1								M7WZ00_ENTHI		81 kDa		4	2
1114	Glutamic acid-rich protein putative OS=Entamoeba histolytica GN=CL6EHI_082590 PE=4 SV=1								A0A175JU50_ENTHI (+1)		131 kDa		7	3
1115	DNA-directed RNA polymerase II subunit putative OS=Entamoeba histolytica GN=CL6EHI_178010 PE=4 SV=1								A0A175JT31_ENTHI (+3)		33 kDa		5	4
1116	Uncharacterized protein OS=Entamoeba histolytica GN=CL6EHI_146540 PE=4 SV=1								A0A175JXR8_ENTHI (+5)		13 kDa		2	6
1117	Rab family GTPase OS=Entamoeba histolytica GN=CL6EHI_082070 PE=4 SV=1								A0A175JT01_ENTHI (+5)		23 kDa		4	2
1118	Uncharacterized protein OS=Entamoeba histolytica GN=CL6EHI_050930 PE=4 SV=1								A0A175JF57_ENTHI (+5)		62 kDa		4	4
1119	Uncharacterized protein OS=Entamoeba histolytica GN=CL6EHI_025370 PE=4 SV=1								A0A175JPN1_ENTHI (+5)		96 kDa		5	2
1120	Uncharacterized protein OS=Entamoeba histolytica PE=2 SV=1								A0A060N284_ENTHI (+7)		32 kDa		2	5
1121	Uncharacterized protein OS=Entamoeba histolytica GN=CL6EHI_118800 PE=4 SV=1								A0A175JK74_ENTHI (+5)		63 kDa		4	4
1122	Uncharacterized protein OS=Entamoeba histolytica GN=CL6EHI_045540 PE=4 SV=1								A0A175JEG5_ENTHI (+1)		111 kDa		5	3
1123	Ras guanine nucleotide exchange factor putative OS=Entamoeba histolytica GN=CL6EHI_067890 PE=4 SV=1								A0A175JEM4_ENTHI (+5)		165 kDa		3	6
1124	40S ribosomal protein s14 putative OS=Entamoeba histolytica GN=CL6EHI_012360 PE=3 SV=1								A0A175JEV4_ENTHI (+4)		16 kDa		3	4
1125	Uncharacterized protein OS=Entamoeba histolytica GN=CL6EHI_166360 PE=4 SV=1								A0A175JVJ3_ENTHI (+4)		41 kDa		4	3
1126	Ras family GTPase OS=Entamoeba histolytica GN=CL6EHI_004860 PE=4 SV=1								A0A175JM70_ENTHI (+5)		21 kDa		3	4
1127	Rhogap domain containing protein OS=Entamoeba histolytica GN=CL6EHI_013050 PE=4 SV=1								A0A175JIT7_ENTHI (+1)		61 kDa		4	5
1128	Nuclear transport factor 2 putative OS=Entamoeba histolytica GN=CL6EHI_182470 PE=4 SV=1								A0A175JFQ9_ENTHI (+5)		14 kDa		5	4
1129	60S ribosomal protein L32 putative OS=Entamoeba histolytica GN=CL6EHI_044770 PE=4 SV=1								A0A175JE67_ENTHI (+11)		16 kDa		1	4
1130	Uncharacterized protein OS=Entamoeba histolytica GN=CL6EHI_035630 PE=4 SV=1								A0A175JJP8_ENTHI (+5)		16 kDa		2	4
1131	Wd repeat-containing protein OS=Entamoeba histolytica GN=CL6EHI_202590 PE=4 SV=1								A0A175K1Z1_ENTHI (+5)		34 kDa		3	7
1132	Dead deah box helicase putative OS=Entamoeba histolytica GN=CL6EHI_036900 PE=4 SV=1								A0A175JXX0_ENTHI (+5)		48 kDa		2	3
1133	Ribosomal protein s25 putative OS=Entamoeba histolytica GN=CL6EHI_177470 PE=4 SV=1								A0A175JJU4_ENTHI (+7)		15 kDa		2	6
1134	Uncharacterized protein OS=Entamoeba histolytica GN=CL6EHI_067090 PE=4 SV=1								A0A175JYV1_ENTHI (+4)		24 kDa		6	3
1135	Casein kinase putative OS=Entamoeba histolytica GN=CL6EHI_151950 PE=3 SV=1								A0A175JD86_ENTHI (+5)		39 kDa		2	4
1136	Uncharacterized protein OS=Entamoeba histolytica GN=CL6EHI_040650 PE=4 SV=1								A0A175JTR5_ENTHI (+5)		139 kDa		7	3
1137	Translation initiation factor eifa putative OS=Entamoeba histolytica GN=CL6EHI_103300 PE=3 SV=1								A0A175JG51_ENTHI (+5)		20 kDa		14	12
1138	Serine/threonine-protein phosphatase OS=Entamoeba histolytica GN=CL6EHI_147500 PE=3 SV=1								A0A175JTP4_ENTHI (+5)		35 kDa		3	5
1139	Beta-galactosidase putative OS=Entamoeba histolytica GN=CL6EHI_170020 PE=4 SV=1								A0A175JNG6_ENTHI (+5)		66 kDa		2	7
1140	Uncharacterized protein OS=Entamoeba histolytica GN=CL6EHI_030150 PE=4 SV=1								A0A175JRL0_ENTHI (+4)		64 kDa		4	3
1141	Ubiquitin-conjugating enzyme family protein OS=Entamoeba histolytica GN=CL6EHI_048700 PE=3 SV=1								A0A175JQD9_ENTHI (+4)		19 kDa		3	3
1142	Thioredoxin domain-containing protein OS=Entamoeba histolytica GN=CL6EHI_c00011 PE=4 SV=1								A0A175JDE3_ENTHI (+1)		10 kDa		3	6
1143	60S ribosomal protein L30 putative OS=Entamoeba histolytica GN=CL6EHI_192800 PE=3 SV=1								A0A175JWH6_ENTHI (+5)		12 kDa		2	3
1144	Protein kinase putative OS=Entamoeba histolytica GN=CL6EHI_135190 PE=4 SV=1								A0A175JMY7_ENTHI (+4)		101 kDa		1	6
1145	Uncharacterized protein OS=Entamoeba histolytica GN=CL6EHI_035730 PE=4 SV=1								A0A175JJQ8_ENTHI (+5)		79 kDa			5
1146	Uncharacterized protein OS=Entamoeba histolytica GN=CL6EHI_070700 PE=4 SV=1								A0A175JSP5_ENTHI (+4)		86 kDa			1
1147	Uncharacterized protein OS=Entamoeba histolytica GN=CL6EHI_040440 PE=4 SV=1								A0A175JPS1_ENTHI (+4)		100 kDa		4
1148	Uncharacterized protein OS=Entamoeba histolytica GN=CL6EHI_178460 PE=4 SV=1								A0A175JFK1_ENTHI (+5)		22 kDa		57	62
1149	Malate dehydrogenase putative OS=Entamoeba histolytica GN=CL6EHI_165350 PE=4 SV=1								A0A175JNH6_ENTHI (+5)		40 kDa		3	3
1150	Uncharacterized protein OS=Entamoeba histolytica GN=CL6EHI_152220 PE=4 SV=1								A0A175JDL5_ENTHI (+5)		58 kDa		16	14
1151	Glutamate synthase beta subunit putative OS=Entamoeba histolytica GN=CL6EHI_045340 PE=4 SV=1								A0A175JEE5_ENTHI (+2)		51 kDa		6	4
1152	Dipeptidyl-peptidase putative OS=Entamoeba histolytica GN=CL6EHI_182720 PE=4 SV=1								A0A175JGD5_ENTHI (+5)		76 kDa		4	4
1153	Glycylpeptide N-tetradecanoyltransferase OS=Entamoeba histolytica GN=CL6EHI_159730 PE=3 SV=1								A0A175JIK7_ENTHI (+5)		53 kDa		4	6
1154	Uncharacterized protein OS=Entamoeba histolytica GN=CL6EHI_167020 PE=4 SV=1								A0A175JJ98_ENTHI (+5)		36 kDa		5	4
1155	Uncharacterized protein OS=Entamoeba histolytica GN=CL6EHI_138080 PE=3 SV=1								A0A175JLB0_ENTHI (+5)		23 kDa		3	4
1156	Rab family GTPase OS=Entamoeba histolytica GN=CL6EHI_065790 PE=4 SV=1								A0A175JLW5_ENTHI (+5)		23 kDa		4	5
1157	Fructokinase putative OS=Entamoeba histolytica GN=CL6EHI_054510 PE=4 SV=1								A0A175JPT0_ENTHI (+5)		33 kDa		4	5
1158	Prefoldin subunit 3 OS=Entamoeba histolytica GN=CL6EHI_081270 PE=3 SV=1								A0A175JSE9_ENTHI (+5)		20 kDa		4	4
1159	Uncharacterized protein OS=Entamoeba histolytica GN=CL6EHI_077530 PE=4 SV=1								A0A175JXA7_ENTHI (+4)		24 kDa		3	4
1160	Uncharacterized protein OS=Entamoeba histolytica GN=CL6EHI_179320 PE=4 SV=1								A0A175JYG2_ENTHI (+5)		56 kDa		5	4
1161	Nadph-dependent fmn reductase domain containing protein OS=Entamoeba histolytica GN=CL6EHI_067720 PE=4 SV=1								A0A175JYH9_ENTHI (+1)		23 kDa		7	7
1162	Rab family GTPase OS=Entamoeba histolytica GN=CL6EHI_146510 PE=4 SV=1								A0A175JYW7_ENTHI (+2)		22 kDa		3	4
1163	Nf-x1-type zn finger domain containing protein OS=Entamoeba histolytica GN=CL6EHI_201820 PE=4 SV=1								A0A175K105_ENTHI		61 kDa		3	7
1164	Calcium-transporting ATPase OS=Entamoeba histolytica KU27 GN=EHI5A_126980 PE=3 SV=1								M2Q6D8_ENTHI		113 kDa		4	3
1165	tRNA-dihydrouridine(47) synthase [NAD(P)(+)] OS=Entamoeba histolytica GN=CL6EHI_140340 PE=3 SV=1								A0A175JRR3_ENTHI (+5)		59 kDa		3	3
1166	EF-hand calcium-binding domain containing protein OS=Entamoeba histolytica GN=CL6EHI_148810 PE=4 SV=1								A0A175JDJ2_ENTHI (+5)		35 kDa		4	4
1167	Radical sam domain protein OS=Entamoeba histolytica GN=CL6EHI_065810 PE=4 SV=1								A0A175JL83_ENTHI (+5)		40 kDa		4	4
1168	Translation initiation factor putative OS=Entamoeba histolytica GN=CL6EHI_179390 PE=4 SV=1								A0A175JXN0_ENTHI (+5)		12 kDa		3	3
1169	Iron-sulfur flavoprotein putative OS=Entamoeba histolytica GN=CL6EHI_025710 PE=4 SV=1								A0A175K0B6_ENTHI (+5)		21 kDa		6	2
1170	Uncharacterized protein OS=Entamoeba histolytica PE=2 SV=1								A0A060N091_ENTHI (+6)		39 kDa		5	4
1171	Tyrosine kinase putative OS=Entamoeba histolytica GN=CL6EHI_138750 PE=4 SV=1								A0A175JR97_ENTHI (+5)		124 kDa		3	3
1172	RNA-binding protein putative OS=Entamoeba histolytica GN=CL6EHI_151990 PE=4 SV=1								A0A175JD81_ENTHI (+4)		35 kDa		2	4
1173	Protein phosphatase putative OS=Entamoeba histolytica GN=CL6EHI_197120 PE=4 SV=1								A0A175JGK8_ENTHI (+4)		71 kDa		5	2
1174	Uncharacterized protein OS=Entamoeba histolytica GN=CL6EHI_126970 PE=4 SV=1								A0A175JIC3_ENTHI (+5)		106 kDa		4	2
1175	DNA-(apurinic or apyrimidinic site) lyase OS=Entamoeba histolytica GN=CL6EHI_046670 PE=3 SV=1								A0A175JUI6_ENTHI (+5)		37 kDa		4	2
1176	Uncharacterized protein OS=Entamoeba histolytica GN=CL6EHI_003250 PE=4 SV=1								A0A175JZB6_ENTHI (+5)		64 kDa		6	2
1177	Uncharacterized protein OS=Entamoeba histolytica GN=CL6EHI_007000 PE=4 SV=1								A0A175JLR6_ENTHI		54 kDa		2	2
1178	Uncharacterized protein OS=Entamoeba histolytica GN=CL6EHI_107030 PE=4 SV=1								A0A175JMQ4_ENTHI (+5)		121 kDa		2	4
1179	Uncharacterized protein OS=Entamoeba histolytica GN=CL6EHI_161980 PE=4 SV=1								A0A175JTU8_ENTHI (+5)		24 kDa		3	4
1180	Uncharacterized protein OS=Entamoeba histolytica GN=CL6EHI_159740 PE=4 SV=1								A0A175JHY7_ENTHI (+5)		24 kDa		6	2
1181	Rho guanine nucleotide exchange factor putative OS=Entamoeba histolytica GN=CL6EHI_131540 PE=4 SV=1								A0A175JXR9_ENTHI (+4)		64 kDa		2	4
1182	Phosphoserine aminotransferase putative OS=Entamoeba histolytica GN=CL6EHI_026360 PE=3 SV=1								A0A175JTM1_ENTHI (+3)		41 kDa		2	2
1183	Uncharacterized protein OS=Entamoeba histolytica GN=CL6EHI_072060 PE=4 SV=1								A0A175JTS9_ENTHI (+5)		59 kDa		3	2
1184	Uncharacterized protein OS=Entamoeba histolytica GN=CL6EHI_035200 PE=4 SV=1								A0A175JSS5_ENTHI (+4)		37 kDa		4	2
1185	Sh3 domain containing protein OS=Entamoeba histolytica GN=CL6EHI_055350 PE=4 SV=1								A0A175JXE2_ENTHI (+5)		24 kDa		5	3
1186	Uncharacterized protein OS=Entamoeba histolytica GN=CL6EHI_030470 PE=4 SV=1								A0A175JR42_ENTHI (+4)		50 kDa		3	3
1187	Ribosomal protein L17 putative OS=Entamoeba histolytica GN=CL6EHI_127330 PE=3 SV=1								A0A175JI53_ENTHI (+9)		20 kDa		2	3
1188	tRNA-dihydrouridine synthase OS=Entamoeba histolytica GN=CL6EHI_164780 PE=3 SV=1								A0A175JPC8_ENTHI (+5)		39 kDa		3	4
1189	Glycerophosphoryl diester phosphodiesterase putative OS=Entamoeba histolytica GN=CL6EHI_113970 PE=4 SV=1								A0A175JXJ9_ENTHI (+3)		44 kDa		4	4
1190	Uncharacterized protein OS=Entamoeba histolytica GN=CL6EHI_155700 PE=4 SV=1								A0A175JH38_ENTHI (+5)		46 kDa		2	7
1191	Uncharacterized protein OS=Entamoeba histolytica GN=CL6EHI_057700 PE=4 SV=1								A0A175JV24_ENTHI (+6)		44 kDa		5	2
1192	Uncharacterized protein OS=Entamoeba histolytica GN=CL6EHI_166430 PE=4 SV=1								A0A175JVF7_ENTHI (+5)		33 kDa		3	2
1193	40S ribosomal protein s20 putative OS=Entamoeba histolytica GN=CL6EHI_026410 PE=3 SV=1								A0A175JST4_ENTHI (+5)		13 kDa		3	5
1194	Nitroreductase family protein OS=Entamoeba histolytica GN=CL6EHI_017620 PE=4 SV=1								A0A175JQY7_ENTHI (+5)		21 kDa		3	2
1195	Acetylornithine deacetylase putative OS=Entamoeba histolytica GN=CL6EHI_114340 PE=4 SV=1								A0A175JVZ9_ENTHI (+1)		43 kDa		4	5
1196	Uncharacterized protein OS=Entamoeba histolytica GN=CL6EHI_099720 PE=4 SV=1								A0A175JTH5_ENTHI (+3)		14 kDa		1	2
1197	Uncharacterized protein OS=Entamoeba histolytica GN=CL6EHI_106260 PE=3 SV=1								A0A175JPW1_ENTHI (+3)		296 kDa		3	6
1198	Uncharacterized protein OS=Entamoeba histolytica GN=CL6EHI_121060 PE=4 SV=1								A0A175JVX4_ENTHI (+2)		80 kDa		5	5
1199	Uncharacterized protein OS=Entamoeba histolytica GN=CL6EHI_112830 PE=4 SV=1								A0A175JX98_ENTHI (+5)		23 kDa		3	2
1200	Uncharacterized protein OS=Entamoeba histolytica GN=CL6EHI_100440 PE=4 SV=1								A0A175JMW2_ENTHI (+5)		81 kDa		3	4
1201	Ribosomal protein L27a putative OS=Entamoeba histolytica GN=CL6EHI_192090 PE=3 SV=1								A0A175JU95_ENTHI (+2)		17 kDa		4	1
1202	Uncharacterized protein OS=Entamoeba histolytica GN=CL6EHI_096320 PE=4 SV=1								A0A175JH58_ENTHI (+5)		24 kDa		2	3
1203	Sulfate adenylyltransferase putative OS=Entamoeba histolytica GN=CL6EHI_179080 PE=3 SV=1								A0A175JGA6_ENTHI (+5)		53 kDa		1	4
1204	Acyl-coa synthetase putative OS=Entamoeba histolytica GN=CL6EHI_153060 PE=4 SV=1								A0A175JD05_ENTHI (+5)		73 kDa		5	4
1205	Ribosome biogenesis protein WDR12 homolog OS=Entamoeba histolytica GN=CL6EHI_118030 PE=3 SV=1								A0A175JKU5_ENTHI (+5)		45 kDa		2	4
1206	Uncharacterized protein OS=Entamoeba histolytica HM-3:IMSS GN=KM1_244610 PE=4 SV=1								M7WAH3_ENTHI		106 kDa		3	1
1207	Uracil-DNA glycosylase OS=Entamoeba histolytica GN=CL6EHI_178910 PE=3 SV=1								A0A175JFS9_ENTHI (+5)		30 kDa		2	3
1208	Rap ran GTPase activating protein putative OS=Entamoeba histolytica GN=CL6EHI_108700 PE=4 SV=1								A0A175JWC7_ENTHI (+3)		92 kDa		1	4
1209	Uncharacterized protein OS=Entamoeba histolytica GN=CL6EHI_023130 PE=4 SV=1								A0A175JFS2_ENTHI (+5)		50 kDa		5	3
1210	Phosphatidylinositol-3,4,5-trisphosphate 3-phosphatase, putative OS=Entamoeba histolytica GN=EHI_098450 PE=4 SV=1								C4LXC6_ENTHI (+4)		116 kDa		2	1
1211	Tetratricopeptide repeat protein, tpr OS=Entamoeba histolytica HM-1:IMSS-A GN=EHI7A_154200 PE=4 SV=1								N9TP03_ENTHI		77 kDa		3	1
1212	Diacylglycerol kinase OS=Entamoeba histolytica HM-3:IMSS GN=KM1_062120 PE=3 SV=1								M7X8S0_ENTHI		36 kDa		2	1
1213	Uncharacterized protein OS=Entamoeba histolytica GN=CL6EHI_010320 PE=4 SV=1								A0A175JKN6_ENTHI (+5)		52 kDa		6	3
1214	Phosphoglycerate mutase family protein. putative OS=Entamoeba histolytica GN=CL6EHI_129820 PE=4 SV=1								A0A175JSM5_ENTHI (+5)		23 kDa		2	2
1215	WD domain containing protein OS=Entamoeba histolytica GN=CL6EHI_140490 PE=4 SV=1								A0A175JRB5_ENTHI (+1)		35 kDa			5
1216	Uncharacterized protein OS=Entamoeba histolytica GN=CL6EHI_138520 PE=4 SV=1								A0A175JR02_ENTHI (+5)		111 kDa		3	4
1217	Uncharacterized protein OS=Entamoeba histolytica GN=CL6EHI_124360 PE=4 SV=1								A0A175JLC8_ENTHI (+5)		24 kDa		3	3
1218	Dead deah box helicase putative OS=Entamoeba histolytica GN=CL6EHI_134610 PE=4 SV=1								A0A175JLH6_ENTHI (+4)		111 kDa		3	4
1219	Uncharacterized protein OS=Entamoeba histolytica GN=CL6EHI_146110 PE=4 SV=1								A0A175JQC6_ENTHI (+6)		43 kDa		4	3
1220	tRNA (guanine(37)-N1)-methyltransferase OS=Entamoeba histolytica GN=CL6EHI_111740 PE=3 SV=1								A0A175JS27_ENTHI (+5)		44 kDa		4	4
1221	Uncharacterized protein OS=Entamoeba histolytica GN=CL6EHI_029550 PE=4 SV=1								A0A175JV43_ENTHI (+5)		33 kDa		4	3
1222	Uncharacterized protein OS=Entamoeba histolytica GN=CL6EHI_125870 PE=4 SV=1								A0A175JGL6_ENTHI (+5)		61 kDa		4	3
1223	Acetyltransferase putative OS=Entamoeba histolytica GN=CL6EHI_096770 PE=4 SV=1								A0A175JHZ5_ENTHI (+5)		22 kDa		3	4
1224	Uncharacterized protein OS=Entamoeba histolytica GN=CL6EHI_131050 PE=4 SV=1								A0A175JJ50_ENTHI (+5)		52 kDa		5	3
1225	Uncharacterized protein OS=Entamoeba histolytica GN=CL6EHI_029600 PE=4 SV=1								A0A175JW02_ENTHI (+2)		191 kDa		2	3
1226	Uncharacterized protein OS=Entamoeba histolytica GN=CL6EHI_078290 PE=4 SV=1								A0A175JS89_ENTHI (+5)		57 kDa		4	4
1227	Uncharacterized protein OS=Entamoeba histolytica GN=CL6EHI_060410 PE=4 SV=1								A0A175JUQ5_ENTHI (+1)		60 kDa		4	2
1228	Ubiquitin-conjugating enzyme family protein OS=Entamoeba histolytica GN=CL6EHI_164400 PE=3 SV=1								A0A175JP78_ENTHI (+5)		17 kDa		3	4
1229	Uncharacterized protein OS=Entamoeba histolytica GN=CL6EHI_036600 PE=4 SV=1								A0A175JWT8_ENTHI (+5)		20 kDa		5	2
1230	Actin putative OS=Entamoeba histolytica GN=CL6EHI_163580 PE=3 SV=1								A0A175JRJ6_ENTHI (+5)		41 kDa		4	4
1231	Uncharacterized protein OS=Entamoeba histolytica GN=CL6EHI_154280 PE=4 SV=1								A0A175JT94_ENTHI (+2)		38 kDa		2	4
1232	Uncharacterized protein OS=Entamoeba histolytica GN=CL6EHI_087350 PE=4 SV=1								A0A175JJC9_ENTHI (+3)		57 kDa		4	3
1233	AP complex subunit sigma OS=Entamoeba histolytica GN=CL6EHI_009940 PE=3 SV=1								A0A175JM02_ENTHI (+1)		17 kDa		2	2
1234	Grainin putative OS=Entamoeba histolytica GN=CL6EHI_060380 PE=4 SV=1								A0A175JTQ0_ENTHI (+5)		25 kDa		2	3
1235	Starch binding domain containing protein OS=Entamoeba histolytica KU27 GN=EHI5A_182870 PE=4 SV=1								M2RPL1_ENTHI (+3)		13 kDa		3	4
1236	Rab GTPase activating protein putative OS=Entamoeba histolytica GN=CL6EHI_187060 PE=4 SV=1								A0A175JH26_ENTHI (+5)		52 kDa		4	5
1237	Rho family GTPase OS=Entamoeba histolytica GN=CL6EHI_052150 PE=3 SV=1								A0A175JWF0_ENTHI (+5)		21 kDa		3	2
1238	Dolichyl-diphosphooligosaccharide--protein glycosyltransferase 48 kDa subunit OS=Entamoeba histolytica GN=CL6EHI_183010 PE=3 SV=1								A0A175JGK1_ENTHI (+4)		43 kDa		2	2
1239	Elongation factor 2 putative OS=Entamoeba histolytica GN=CL6EHI_155660 PE=4 SV=1								A0A175JHQ4_ENTHI (+5)		98 kDa		5	3
1240	Ribonuclease putative OS=Entamoeba histolytica GN=CL6EHI_169300 PE=3 SV=1								A0A175JPG5_ENTHI (+2)		28 kDa		2	3
1241	AIG1 family protein putative OS=Entamoeba histolytica GN=CL6EHI_176700 PE=4 SV=1								A0A175K0L8_ENTHI (+1)		35 kDa		2	3
1242	Uncharacterized protein OS=Entamoeba histolytica GN=CL6EHI_066300 PE=4 SV=1								A0A175JZQ8_ENTHI (+4)		65 kDa		2	3
1243	Uncharacterized protein OS=Entamoeba histolytica GN=CL6EHI_131140 PE=4 SV=1								A0A175JIF3_ENTHI (+5)		100 kDa		4	2
1244	ATPase AAA family protein OS=Entamoeba histolytica GN=CL6EHI_081930 PE=4 SV=1								A0A175JTW6_ENTHI (+5)		106 kDa		3	2
1245	Uncharacterized protein OS=Entamoeba histolytica GN=CL6EHI_119900 PE=4 SV=1								A0A175JXI6_ENTHI (+5)		91 kDa		3	5
1246	Oxidoreductase short chain dehydrogenase reductase family OS=Entamoeba histolytica GN=CL6EHI_146380 PE=3 SV=1								A0A175JWV2_ENTHI (+4)		31 kDa		3	3
1247	Ribosomal protein s29 putative OS=Entamoeba histolytica GN=CL6EHI_030070 PE=4 SV=1								A0A175JGQ7_ENTHI (+6)		6 kDa		5	2
1248	PH domain containing protein OS=Entamoeba histolytica HM-3:IMSS GN=KM1_048040 PE=4 SV=1								M7WBA2_ENTHI		76 kDa		2	2
1249	DnaJ domain containing protein OS=Entamoeba histolytica HM-1:IMSS-A GN=EHI7A_081870 PE=4 SV=1								N9TCE6_ENTHI		84 kDa		3	3
1250	Actin-binding protein cofilin tropomyosin family OS=Entamoeba histolytica GN=CL6EHI_152990 PE=4 SV=1								A0A175JDU1_ENTHI (+5)		16 kDa		4	2
1251	Uncharacterized protein OS=Entamoeba histolytica GN=CL6EHI_079850 PE=4 SV=1								A0A175JP74_ENTHI (+3)		24 kDa		3	4
1252	Protein kinase putative OS=Entamoeba histolytica GN=CL6EHI_053040 PE=3 SV=1								A0A175JQ62_ENTHI (+5)		50 kDa		2	4
1253	Importin alpha re-exporter putative OS=Entamoeba histolytica GN=CL6EHI_111750 PE=4 SV=1								A0A175JS28_ENTHI (+5)		101 kDa		4	2
1254	Protein farnesyltransferase alpha subunit putative OS=Entamoeba histolytica GN=CL6EHI_074760 PE=4 SV=1								A0A175JWY0_ENTHI (+5)		36 kDa		2	2
1255	Uncharacterized protein OS=Entamoeba histolytica GN=CL6EHI_091120 PE=4 SV=1								A0A175JW39_ENTHI (+3)		42 kDa		4	4
1256	Thioredoxin putative OS=Entamoeba histolytica GN=CL6EHI_170420 PE=4 SV=1								A0A175JV28_ENTHI (+5)		13 kDa		4	5
1257	Uncharacterized protein OS=Entamoeba histolytica GN=CL6EHI_114330 PE=4 SV=1								A0A175JW00_ENTHI (+5)		25 kDa		1	4
1258	Rab family GTPase OS=Entamoeba histolytica GN=CL6EHI_005010 PE=4 SV=1								A0A175JLI8_ENTHI (+5)		24 kDa		4	5
1259	Uncharacterized protein OS=Entamoeba histolytica GN=CL6EHI_052040 PE=4 SV=1								A0A175JW93_ENTHI (+6)		23 kDa		2	6
1260	tRNA (guanine-N(7)-)-methyltransferase non-catalytic subunit OS=Entamoeba histolytica GN=CL6EHI_093340 PE=3 SV=1								A0A175K0F2_ENTHI (+5)		39 kDa		2	4
1261	Uncharacterized protein OS=Entamoeba histolytica GN=CL6EHI_161020 PE=4 SV=1								A0A175JPD7_ENTHI (+5)		46 kDa		1	3
1262	Eukaryotic translation initiation factor 4e putative OS=Entamoeba histolytica GN=CL6EHI_159690 PE=3 SV=1								A0A175JIN4_ENTHI (+5)		19 kDa		2	1
1263	Ribosome biogenesis protein putative OS=Entamoeba histolytica GN=CL6EHI_029200 PE=4 SV=1								A0A175JYZ6_ENTHI (+3)		34 kDa		2	5
1264	Ras guanine nucleotide exchange factor putative OS=Entamoeba histolytica GN=CL6EHI_170600 PE=4 SV=1								A0A175JTY5_ENTHI (+5)		97 kDa		3	2
1265	Uncharacterized protein OS=Entamoeba histolytica GN=CL6EHI_163640 PE=4 SV=1								A0A175JQI8_ENTHI (+4)		49 kDa		4	1
1266	Uncharacterized protein OS=Entamoeba histolytica GN=CL6EHI_068340 PE=4 SV=1								A0A175JEV9_ENTHI (+5)		91 kDa		2	1
1267	Uncharacterized protein OS=Entamoeba histolytica GN=CL6EHI_186800 PE=4 SV=1								A0A175JGD2_ENTHI (+5)		109 kDa		2	1
1268	Uncharacterized protein OS=Entamoeba histolytica GN=CL6EHI_141850 PE=4 SV=1								A0A175JHK2_ENTHI (+5)		226 kDa		2	1
1269	Cbf mak21 family OS=Entamoeba histolytica GN=CL6EHI_070740 PE=4 SV=1								A0A175JTT7_ENTHI		41 kDa		5	3
1270	Rho guanine nucleotide exchange factor putative OS=Entamoeba histolytica GN=CL6EHI_153510 PE=4 SV=1								A0A175JDN9_ENTHI (+5)		57 kDa		2	2
1271	rRNA processing protein putative OS=Entamoeba histolytica GN=CL6EHI_055830 PE=4 SV=1								A0A175JVM0_ENTHI (+5)		25 kDa		1	2
1272	Uncharacterized protein OS=Entamoeba histolytica GN=CL6EHI_014140 PE=4 SV=1								A0A175JJ12_ENTHI (+5)		143 kDa		1	2
1273	Glycerophosphoryl diester phosphodiesterase putative OS=Entamoeba histolytica GN=CL6EHI_189860 PE=4 SV=1								A0A175JUZ2_ENTHI (+5)		57 kDa		4	3
1274	Uncharacterized protein OS=Entamoeba histolytica GN=CL6EHI_009650 PE=4 SV=1								A0A175JKY9_ENTHI (+5)		38 kDa		2	1
1275	Uncharacterized protein OS=Entamoeba histolytica GN=CL6EHI_128150 PE=4 SV=1								A0A175JSV0_ENTHI (+5)		14 kDa		6	2
1276	Casein kinase putative OS=Entamoeba histolytica GN=CL6EHI_006800 PE=4 SV=1								A0A175JLP4_ENTHI (+5)		39 kDa		4	1
1277	Nitroreductase family protein OS=Entamoeba histolytica GN=CL6EHI_106330 PE=4 SV=1								A0A175JQR7_ENTHI (+5)		20 kDa		5	1
1278	Uncharacterized protein OS=Entamoeba histolytica GN=CL6EHI_014070 PE=4 SV=1								A0A175JJ95_ENTHI (+5)		79 kDa		5	1
1279	DNAj family protein OS=Entamoeba histolytica GN=CL6EHI_022950 PE=3 SV=1								A0A175JFG6_ENTHI (+4)		41 kDa		2	3
1280	Uncharacterized protein OS=Entamoeba histolytica GN=CL6EHI_122840 PE=4 SV=1								A0A175JST7_ENTHI (+5)		40 kDa		3	2
1281	V-type proton ATPase proteolipid subunit OS=Entamoeba histolytica GN=CL6EHI_059840 PE=3 SV=1								A0A175JQI6_ENTHI (+4)		18 kDa		1	4
1282	Protein kinase putative OS=Entamoeba histolytica GN=CL6EHI_125930 PE=4 SV=1								A0A175JGV5_ENTHI (+4)		84 kDa		121	139
1283	Uncharacterized protein OS=Entamoeba histolytica GN=CL6EHI_166920 PE=4 SV=1								A0A175JJ87_ENTHI		131 kDa		3	2
1284	Uncharacterized protein OS=Entamoeba histolytica GN=CL6EHI_080900 PE=4 SV=1								A0A175JZ66_ENTHI (+5)		52 kDa		2	2
1285	Iron hydrogenase putative OS=Entamoeba histolytica GN=CL6EHI_159640 PE=3 SV=1								A0A175JHX7_ENTHI (+4)		45 kDa		3	1
1286	Uncharacterized protein OS=Entamoeba histolytica GN=CL6EHI_159840 PE=4 SV=1								A0A175JHZ7_ENTHI (+5)		110 kDa		6	1
1287	Uncharacterized protein OS=Entamoeba histolytica GN=EHI_194490 PE=4 SV=1								C4LZW1_ENTHI (+2)		43 kDa		2	1
1288	Uncharacterized protein OS=Entamoeba histolytica HM-1:IMSS-B GN=EHI8A_148990 PE=4 SV=1								M3ULB7_ENTHI		62 kDa		1	5
1289	Uncharacterized protein OS=Entamoeba histolytica GN=CL6EHI_179920 PE=4 SV=1								A0A175JU71_ENTHI (+2)		194 kDa		4	1
1290	Uncharacterized protein OS=Entamoeba histolytica GN=CL6EHI_178780 PE=4 SV=1								A0A175JG76_ENTHI (+5)		102 kDa		1	2
1291	Protein kinase putative OS=Entamoeba histolytica GN=CL6EHI_044470 PE=3 SV=1								A0A175JLD1_ENTHI (+1)		51 kDa		4	3
1292	Helix-turn-helix protein putative OS=Entamoeba histolytica GN=CL6EHI_093330 PE=4 SV=1								A0A175JZV0_ENTHI (+5)		14 kDa		1	2
1293	5-3 exonuclease domain containing protein OS=Entamoeba histolytica GN=CL6EHI_128220 PE=4 SV=1								A0A175JT25_ENTHI (+2)		102 kDa		4	3
1294	Uncharacterized protein OS=Entamoeba histolytica GN=CL6EHI_069080 PE=4 SV=1								A0A175JHY9_ENTHI (+5)		52 kDa			1
1295	PH domain containing protein OS=Entamoeba histolytica KU27 GN=EHI5A_098610 PE=4 SV=1								M2RJE7_ENTHI (+1)		202 kDa		3	3
1296	DNAj family protein OS=Entamoeba histolytica GN=CL6EHI_151260 PE=3 SV=1								A0A175JD36_ENTHI (+5)		45 kDa		3	4
1297	3 exoribonuclease family protein OS=Entamoeba histolytica GN=CL6EHI_126330 PE=4 SV=1								A0A175JGR1_ENTHI (+5)		25 kDa		4	3
1298	WD domain containing protein OS=Entamoeba histolytica GN=CL6EHI_187220 PE=4 SV=1								A0A175JGU1_ENTHI (+5)		50 kDa		3	3
1299	Zinc finger protein putative OS=Entamoeba histolytica GN=CL6EHI_126220 PE=4 SV=1								A0A175JHC2_ENTHI (+5)		52 kDa		9	8
1300	Rab family GTPase OS=Entamoeba histolytica GN=CL6EHI_127380 PE=4 SV=1								A0A175JHU0_ENTHI (+5)		23 kDa		3	4
1301	Uncharacterized protein OS=Entamoeba histolytica GN=CL6EHI_054170 PE=4 SV=1								A0A175JUV4_ENTHI (+5)		64 kDa		4	4
1302	RuvB-like helicase OS=Entamoeba histolytica GN=CL6EHI_091070 PE=3 SV=1								A0A175JVV4_ENTHI (+5)		49 kDa		3	4
1303	DNA polymerase OS=Entamoeba histolytica HM-3:IMSS GN=KM1_068140 PE=3 SV=1								M7WHU1_ENTHI		130 kDa		4	3
1304	Ubiquitin fusion degradation protein 1 homolog putative OS=Entamoeba histolytica GN=CL6EHI_125920 PE=4 SV=1								A0A175JH87_ENTHI (+5)		29 kDa		3	3
1305	Protein kinase putative OS=Entamoeba histolytica GN=CL6EHI_140320 PE=3 SV=1								A0A175JQX8_ENTHI (+3)		83 kDa		4	3
1306	Uncharacterized protein OS=Entamoeba histolytica GN=CL6EHI_201830 PE=4 SV=1								A0A175K126_ENTHI (+4)		33 kDa		2	5
1307	Rho family GTPase OS=Entamoeba histolytica GN=CL6EHI_126310 PE=4 SV=1								A0A175JGZ0_ENTHI (+5)		24 kDa		4	2
1308	40S ribosomal protein S12 OS=Entamoeba histolytica GN=CL6EHI_186720 PE=3 SV=1								A0A175JH57_ENTHI (+6)		15 kDa		2	4
1309	Ribose-phosphate pyrophosphokinase putative OS=Entamoeba histolytica GN=CL6EHI_035650 PE=4 SV=1								A0A175JJP5_ENTHI (+5)		37 kDa		2	3
1310	Rho guanine nucleotide exchange factor putative OS=Entamoeba histolytica GN=CL6EHI_078740 PE=4 SV=1								A0A175JR72_ENTHI (+4)		99 kDa		4	3
1311	Tetratricopeptide repeat domain containing protein OS=Entamoeba histolytica GN=CL6EHI_153660 PE=4 SV=1								A0A175JD59_ENTHI (+5)		21 kDa		4	2
1312	Uncharacterized protein OS=Entamoeba histolytica GN=CL6EHI_050980 PE=4 SV=1								A0A175JEK5_ENTHI (+5)		33 kDa		2	3
1313	Uncharacterized protein OS=Entamoeba histolytica GN=CL6EHI_130720 PE=4 SV=1								A0A175JIH5_ENTHI (+5)		23 kDa		2	4
1314	Rab family GTPase OS=Entamoeba histolytica GN=CL6EHI_004380 PE=4 SV=1								A0A175JJR7_ENTHI (+5)		23 kDa		3	3
1315	Uncharacterized protein OS=Entamoeba histolytica GN=CL6EHI_039200 PE=4 SV=1								A0A175JVZ5_ENTHI (+3)		43 kDa		2	3
1316	Rho guanine nucleotide exchange factor putative OS=Entamoeba histolytica GN=CL6EHI_159500 PE=4 SV=1								A0A175JI83_ENTHI (+5)		81 kDa		3	2
1317	Probable proteasome subunit beta type 2 putative OS=Entamoeba histolytica GN=CL6EHI_078710 PE=4 SV=1								A0A175JRF2_ENTHI (+5)		22 kDa		2	3
1318	AP 2 complex protein putative OS=Entamoeba histolytica GN=CL6EHI_081400 PE=4 SV=1								A0A175JS96_ENTHI (+5)		63 kDa		3	3
1319	RNA 3-terminal phosphate cyclase putative OS=Entamoeba histolytica GN=CL6EHI_177570 PE=4 SV=1								A0A175JJV6_ENTHI (+4)		39 kDa		3	3
1320	Rho guanine nucleotide exchange factor putative OS=Entamoeba histolytica GN=CL6EHI_038870 PE=4 SV=1								A0A175JLR9_ENTHI (+5)		73 kDa		2	3
1321	EF-hand calcium-binding domain containing protein OS=Entamoeba histolytica PE=2 SV=1								A0A060N1R6_ENTHI (+6)		30 kDa		4	3
1322	Long-chain-fatty-acid--coa ligase putative OS=Entamoeba histolytica GN=CL6EHI_153720 PE=4 SV=1								A0A175JDI4_ENTHI (+5)		75 kDa		3	4
1323	Coated vesicle membrane protein putative OS=Entamoeba histolytica GN=CL6EHI_096210 PE=3 SV=1								A0A175JHS4_ENTHI (+5)		22 kDa		3	2
1324	Rab family GTPase OS=Entamoeba histolytica GN=CL6EHI_117890 PE=4 SV=1								A0A175JK02_ENTHI (+4)		23 kDa		4	3
1325	ATP-dependent (S)-NAD(P)H-hydrate dehydratase OS=Entamoeba histolytica GN=CL6EHI_194450 PE=3 SV=1								A0A175JLR8_ENTHI (+5)		33 kDa		4	4
1326	GTPase activating protein putative OS=Entamoeba histolytica GN=CL6EHI_140140 PE=4 SV=1								A0A175JRP4_ENTHI (+5)		41 kDa		2	6
1327	Rab family GTPase OS=Entamoeba histolytica GN=CL6EHI_128110 PE=4 SV=1								A0A175JSR0_ENTHI (+5)		26 kDa		5	3
1328	Uncharacterized protein OS=Entamoeba histolytica GN=EHI_151550 PE=4 SV=1								C4LSJ6_ENTHI (+3)		11 kDa		2	2
1329	Protein kinase domain containing protein OS=Entamoeba histolytica GN=CL6EHI_087370 PE=4 SV=1								A0A175JJD8_ENTHI (+5)		30 kDa		5	6
1330	Rab family GTPase OS=Entamoeba histolytica GN=CL6EHI_045550 PE=4 SV=1								A0A175JEE7_ENTHI (+5)		23 kDa		2	4
1331	Uncharacterized protein OS=Entamoeba histolytica GN=CL6EHI_010510 PE=4 SV=1								A0A175JKQ2_ENTHI (+6)		39 kDa		3	2
1332	Uncharacterized protein OS=Entamoeba histolytica GN=CL6EHI_192060 PE=4 SV=1								A0A175JV90_ENTHI (+3)		21 kDa		2	2
1333	Poly polymerase putative OS=Entamoeba histolytica GN=CL6EHI_012040 PE=4 SV=1								A0A175JE12_ENTHI (+3)		60 kDa		27	30
1334	Malate dehydrogenase OS=Entamoeba histolytica GN=CL6EHI_152670 PE=3 SV=1								A0A175JCW8_ENTHI (+2)		39 kDa		2	5
1335	Protein tyrosine phosphatase putative OS=Entamoeba histolytica GN=CL6EHI_153650 PE=4 SV=1								A0A175JDP9_ENTHI (+3)		18 kDa		3	4
1336	WD domain containing protein OS=Entamoeba histolytica GN=CL6EHI_140750 PE=4 SV=1								A0A175JQC5_ENTHI (+5)		87 kDa		3	2
1337	Scavenger mRNA decapping enzyme putative OS=Entamoeba histolytica GN=CL6EHI_169590 PE=4 SV=1								A0A175JXF3_ENTHI (+5)		34 kDa		3	1
1338	Dead deah box helicase putative OS=Entamoeba histolytica GN=CL6EHI_096390 PE=3 SV=1								A0A175JHU5_ENTHI (+5)		62 kDa		3	3
1339	Uncharacterized protein OS=Entamoeba histolytica GN=CL6EHI_081710 PE=4 SV=1								A0A175JT89_ENTHI (+5)		37 kDa		3	4
1340	Ubiquitin-conjugating enzyme family protein OS=Entamoeba histolytica GN=CL6EHI_070750 PE=3 SV=1								A0A175JTI4_ENTHI (+5)		17 kDa		2	4
1341	Heat shock protein ssa4 putative OS=Entamoeba histolytica GN=CL6EHI_008600 PE=3 SV=1								A0A175JLW6_ENTHI (+4)		69 kDa		3	4
1342	Uncharacterized protein OS=Entamoeba histolytica GN=CL6EHI_004770 PE=4 SV=1								A0A175JM60_ENTHI (+3)		26 kDa		2	4
1343	Ribosomal protein L23a putative OS=Entamoeba histolytica GN=CL6EHI_182850 PE=3 SV=1								A0A175JGE0_ENTHI (+6)		14 kDa		2	2
1344	Heat shock protein hsp20 family putative OS=Entamoeba histolytica GN=CL6EHI_193390 PE=3 SV=1								A0A175JRL8_ENTHI (+3)		19 kDa		4	2
1345	WD domain containing protein OS=Entamoeba histolytica GN=CL6EHI_107780 PE=4 SV=1								A0A175JX59_ENTHI (+4)		61 kDa		2	3
1346	Uncharacterized protein OS=Entamoeba histolytica GN=CL6EHI_199060 PE=4 SV=1								A0A175JHZ4_ENTHI (+5)		12 kDa		6	2
1347	Uncharacterized protein OS=Entamoeba histolytica GN=CL6EHI_164360 PE=4 SV=1								A0A175JN68_ENTHI (+4)		28 kDa		3	3
1348	Oxysterol binding protein putative OS=Entamoeba histolytica GN=CL6EHI_050360 PE=3 SV=1								A0A175JEH3_ENTHI (+1)		87 kDa		1	3
1349	Geranylgeranyl transferase beta subunit OS=Entamoeba histolytica GN=CL6EHI_077230 PE=4 SV=1								A0A175JQ58_ENTHI (+6)		38 kDa		40	48
1350	Glycerol3-phosphate dehydrogenase, putative OS=Entamoeba histolytica KU27 GN=EHI5A_195440 PE=4 SV=1								M2SAX0_ENTHI (+1)		117 kDa		3	3
1351	Replication factor a putative OS=Entamoeba histolytica GN=CL6EHI_067930 PE=4 SV=1								A0A175JEH4_ENTHI (+5)		65 kDa		2	5
1352	Syntaxin putative OS=Entamoeba histolytica GN=CL6EHI_080870 PE=4 SV=1								A0A175JTW2_ENTHI (+6)		35 kDa		3	3
1353	Uncharacterized protein OS=Entamoeba histolytica GN=CL6EHI_048420 PE=4 SV=1								A0A175JZM6_ENTHI (+5)		34 kDa		3	4
1354	Phosphatidylinositol-glycan biosynthesis class o pr OS=Entamoeba histolytica GN=CL6EHI_035390 PE=4 SV=1								A0A175JJL5_ENTHI (+2)		100 kDa		3	3
1355	Beta-hexosaminidase OS=Entamoeba histolytica GN=CL6EHI_148130 PE=3 SV=1								A0A175JDC5_ENTHI (+2)		64 kDa		4	3
1356	Uncharacterized protein OS=Entamoeba histolytica GN=CL6EHI_131200 PE=4 SV=1								A0A175JJ28_ENTHI (+1)		30 kDa		3	3
1357	DNA damage-binding protein putative OS=Entamoeba histolytica GN=CL6EHI_031270 PE=4 SV=1								A0A175JS66_ENTHI (+5)		113 kDa		2	2
1358	Uncharacterized protein OS=Entamoeba histolytica GN=CL6EHI_202600 PE=4 SV=1								A0A175K2E1_ENTHI (+4)		29 kDa		1	1
1359	60S ribosomal protein L36 putative OS=Entamoeba histolytica GN=CL6EHI_124330 PE=4 SV=1								A0A175JVZ6_ENTHI (+7)		12 kDa		4	2
1360	RNA methyltransferase trmh family putative OS=Entamoeba histolytica GN=CL6EHI_006720 PE=4 SV=1								A0A175JLP5_ENTHI (+5)		40 kDa		2	2
1361	GTP-binding protein ehRabx36 putative OS=Entamoeba histolytica GN=CL6EHI_110300 PE=4 SV=1								A0A175JF69_ENTHI (+5)		23 kDa		2	4
1362	Haloacid dehalogenase-like hydrolase domain-contain OS=Entamoeba histolytica GN=CL6EHI_153750 PE=4 SV=1								A0A175JDR0_ENTHI (+4)		27 kDa		2	1
1363	Uncharacterized protein OS=Entamoeba histolytica GN=CL6EHI_182480 PE=4 SV=1								A0A175JFP8_ENTHI (+5)		62 kDa		1	1
1364	Dead deah box helicase putative OS=Entamoeba histolytica GN=CL6EHI_069410 PE=4 SV=1								A0A175JI22_ENTHI (+5)		79 kDa		2	2
1365	Snf2 family protein OS=Entamoeba histolytica GN=CL6EHI_178810 PE=4 SV=1								A0A175JFS0_ENTHI (+4)		175 kDa		4	4
1366	Rab b GTPase OS=Entamoeba histolytica GN=CL6EHI_181240 PE=4 SV=1								A0A175JTR6_ENTHI (+5)		21 kDa		5	9
1367	Heat shock protein 70 putative OS=Entamoeba histolytica GN=CL6EHI_133950 PE=3 SV=1								A0A175JNU0_ENTHI (+1)		59 kDa		3	2
1368	Histone H2B OS=Entamoeba histolytica GN=CL6EHI_182990 PE=3 SV=1								A0A175JFV9_ENTHI (+2)		15 kDa		5	2
1369	Lysozyme, putative OS=Entamoeba histolytica HM-1:IMSS-A GN=EHI7A_067550 PE=4 SV=1								N9TG99_ENTHI		24 kDa		1	4
1370	Serine/threonine-protein phosphatase OS=Entamoeba histolytica GN=CL6EHI_069970 PE=3 SV=1								A0A175JXZ1_ENTHI (+5)		61 kDa		1	2
1371	Protein kinase putative OS=Entamoeba histolytica GN=CL6EHI_044640 PE=4 SV=1								A0A175JDN1_ENTHI (+5)		44 kDa		1	3
1372	Uncharacterized protein OS=Entamoeba histolytica GN=CL6EHI_188090 PE=4 SV=1								A0A175JNB5_ENTHI (+5)		108 kDa		3	2
1373	Uncharacterized protein OS=Entamoeba histolytica GN=CL6EHI_008120 PE=4 SV=1								A0A175JJH3_ENTHI (+7)		37 kDa		1	3
1374	Protein kinase domain containing protein OS=Entamoeba histolytica GN=CL6EHI_118810 PE=3 SV=1								A0A175JKD7_ENTHI (+3)		122 kDa		2	5
1375	Ribosomal protein s17 putative OS=Entamoeba histolytica GN=CL6EHI_135060 PE=3 SV=1								A0A175JM95_ENTHI (+11)		14 kDa		3	3
1376	Uncharacterized protein OS=Entamoeba histolytica GN=CL6EHI_148590 PE=4 SV=1								A0A175JDY7_ENTHI (+5)		112 kDa		3	1
1377	Uncharacterized protein OS=Entamoeba histolytica GN=CL6EHI_197320 PE=4 SV=1								A0A175JGN3_ENTHI (+2)		68 kDa		1	1
1378	Uncharacterized protein OS=Entamoeba histolytica HM-1:IMSS-B GN=EHI8A_085820 PE=4 SV=1								M3U5Y1_ENTHI (+1)		26 kDa		5	2
1379	Ganglioside gm2 activator protein putative OS=Entamoeba histolytica GN=CL6EHI_151800 PE=4 SV=1								A0A175JD60_ENTHI (+5)		19 kDa		3	2
1380	Rhogap domain containing protein OS=Entamoeba histolytica GN=CL6EHI_049300 PE=4 SV=1								A0A175JFC6_ENTHI (+7)		64 kDa		2	2
1381	Uncharacterized protein OS=Entamoeba histolytica GN=CL6EHI_001180 PE=4 SV=1								A0A175JNQ4_ENTHI (+3)		31 kDa		2	1
1382	Protein phosphatase domain-containing protein OS=Entamoeba histolytica GN=CL6EHI_194220 PE=4 SV=1								A0A175JLJ9_ENTHI (+5)		39 kDa		2	2
1383	Uncharacterized protein OS=Entamoeba histolytica GN=CL6EHI_087710 PE=4 SV=1								A0A175JJK2_ENTHI (+4)		61 kDa		4	2
1384	Uncharacterized protein OS=Entamoeba histolytica GN=CL6EHI_012960 PE=4 SV=1								A0A175JIU3_ENTHI (+5)		60 kDa		4	1
1385	Uncharacterized protein OS=Entamoeba histolytica HM-3:IMSS GN=KM1_126310 PE=4 SV=1								M7VZS5_ENTHI (+1)		10 kDa		1	3
1386	Uncharacterized protein OS=Entamoeba histolytica GN=CL6EHI_010670 PE=4 SV=1								A0A175JJX7_ENTHI (+5)		60 kDa		3	3
1387	Uncharacterized protein OS=Entamoeba histolytica GN=CL6EHI_068500 PE=4 SV=1								A0A175JEN3_ENTHI (+5)		25 kDa		2	2
1388	Tpr repeat protein OS=Entamoeba histolytica GN=CL6EHI_091100 PE=4 SV=1								A0A175JV03_ENTHI (+5)		107 kDa		2	2
1389	Acetyltransferase gnat family OS=Entamoeba histolytica GN=CL6EHI_151490 PE=4 SV=1								A0A175JD01_ENTHI (+5)		20 kDa		4	1
1390	Phosphatidylinositol-4-phosphate 5-kinase, putative (Fragment) OS=Entamoeba histolytica HM-1:IMSS-A GN=EHI7A_189710 PE=4 SV=1								N9V646_ENTHI		42 kDa		1	1
1391	Phosphoinositide kinase putative OS=Entamoeba histolytica GN=CL6EHI_049480 PE=4 SV=1								A0A175JFA0_ENTHI (+4)		82 kDa		3
1392	Uncharacterized protein OS=Entamoeba histolytica GN=CL6EHI_017010 PE=4 SV=1								A0A175JZT8_ENTHI (+5)		52 kDa		1	1
1393	Uncharacterized protein OS=Entamoeba histolytica GN=CL6EHI_048540 PE=4 SV=1								A0A175JPH1_ENTHI (+5)		112 kDa		2	5
1394	60S ribosomal protein L34 OS=Entamoeba histolytica GN=CL6EHI_167050 PE=4 SV=1								A0A175JK28_ENTHI (+3)		15 kDa		2	2
1395	Deoxyhypusine synthase putative OS=Entamoeba histolytica GN=CL6EHI_006030 PE=4 SV=1								A0A175JQ31_ENTHI (+5)		37 kDa		4	2
1396	Lysozyme putative OS=Entamoeba histolytica GN=CL6EHI_199110 PE=4 SV=1								A0A175JHN4_ENTHI (+6)		24 kDa		2
1397	Uncharacterized protein OS=Entamoeba histolytica GN=CL6EHI_169840 PE=4 SV=1								A0A175JNL4_ENTHI (+5)		17 kDa		7	8
1398	Alcohol dehydrogenase putative OS=Entamoeba histolytica GN=CL6EHI_192470 PE=4 SV=1								A0A175JNM0_ENTHI (+5)		43 kDa		1	5
1399	Uncharacterized protein OS=Entamoeba histolytica GN=CL6EHI_059890 PE=4 SV=1								A0A175JQL9_ENTHI (+5)		38 kDa		1	3
1400	Uncharacterized protein OS=Entamoeba histolytica GN=CL6EHI_008390 PE=4 SV=1								A0A175JLV8_ENTHI (+5)		77 kDa		4	4
1401	Uncharacterized protein OS=Entamoeba histolytica PE=2 SV=1								A0A060N508_ENTHI (+6)		16 kDa		15	22
1402	Geranylgeranyl pyrophosphate synthase OS=Entamoeba histolytica HM-3:IMSS GN=KM1_147900 PE=3 SV=1								M7WXN5_ENTHI		40 kDa		94	88
1403	Peroxiredoxin, putative OS=Entamoeba histolytica HM-3:IMSS GN=KM1_154550 PE=4 SV=1								M7X0H5_ENTHI		9 kDa		2
1404	Uncharacterized protein OS=Entamoeba histolytica HM-1:IMSS-B GN=EHI8A_151490 PE=4 SV=1								M3U0R6_ENTHI		36 kDa		3
1405	RNA helicase OS=Entamoeba histolytica GN=CL6EHI_165110 PE=3 SV=1								A0A175JP75_ENTHI (+5)		64 kDa		4
1406	Mutt nudix family protein OS=Entamoeba histolytica GN=CL6EHI_050760 PE=4 SV=1								A0A175JEL5_ENTHI (+5)		34 kDa		4	3
1407	CCAAT-box-binding transcription factor putative OS=Entamoeba histolytica GN=CL6EHI_132370 PE=4 SV=1								A0A175JW28_ENTHI (+5)		84 kDa		5	5
1408	Rab family GTPase OS=Entamoeba histolytica HM-1:IMSS-B GN=EHI8A_086940 PE=4 SV=1								M3S2R9_ENTHI (+1)		21 kDa		2	4
1409	Uncharacterized protein OS=Entamoeba histolytica GN=CL6EHI_110740 PE=4 SV=1								A0A175JFG7_ENTHI (+5)		95 kDa		3	3
1410	Uncharacterized protein OS=Entamoeba histolytica GN=CL6EHI_114380 PE=4 SV=1								A0A175JX96_ENTHI (+5)		48 kDa		3	3
1411	ATP GTP-binding protein putative OS=Entamoeba histolytica GN=CL6EHI_008100 PE=3 SV=1								A0A175JJE6_ENTHI (+5)		48 kDa		4	2
1412	Ser Thr protein phosphatase family protein OS=Entamoeba histolytica GN=CL6EHI_136200 PE=4 SV=1								A0A175JP18_ENTHI (+5)		31 kDa		3	2
1413	Uncharacterized protein OS=Entamoeba histolytica GN=CL6EHI_180770 PE=4 SV=1								A0A175JXU5_ENTHI (+5)		40 kDa		2	3
1414	Uncharacterized protein OS=Entamoeba histolytica GN=CL6EHI_050380 PE=4 SV=1								A0A175JEE9_ENTHI (+5)		60 kDa		2	2
1415	Pumilio family RNA-binding protein OS=Entamoeba histolytica GN=CL6EHI_110260 PE=4 SV=1								A0A175JFI3_ENTHI (+5)		59 kDa		2	3
1416	DNAj homolog subfamily a member 1 putative OS=Entamoeba histolytica GN=CL6EHI_182520 PE=4 SV=1								A0A175JGB8_ENTHI (+5)		39 kDa		3	3
1417	Protein kinase domain containing protein OS=Entamoeba histolytica GN=CL6EHI_069290 PE=3 SV=1								A0A175JI11_ENTHI (+5)		48 kDa		2	3
1418	Uncharacterized protein OS=Entamoeba histolytica GN=CL6EHI_004880 PE=3 SV=1								A0A175JM68_ENTHI (+3)		28 kDa		3	2
1419	tRNA cytosine 5 methyltransferase putative OS=Entamoeba histolytica GN=CL6EHI_098500 PE=3 SV=1								A0A175JIF4_ENTHI (+5)		70 kDa		2	4
1420	Uncharacterized protein OS=Entamoeba histolytica GN=CL6EHI_135760 PE=4 SV=1								A0A175JXQ0_ENTHI (+5)		13 kDa		2	3
1421	Ribosome biogenesis protein bms1 putative OS=Entamoeba histolytica GN=CL6EHI_196410 PE=4 SV=1								A0A175JYK3_ENTHI (+5)		112 kDa		3	2
1422	Pre-mRNA cleavage factor I 25 kDa subunit putative OS=Entamoeba histolytica GN=CL6EHI_077000 PE=4 SV=1								A0A175JPD6_ENTHI (+2)		28 kDa		3	4
1423	Uncharacterized protein OS=Entamoeba histolytica GN=CL6EHI_103580 PE=4 SV=1								A0A175JG87_ENTHI (+5)		64 kDa		3	2
1424	Uncharacterized protein OS=Entamoeba histolytica GN=CL6EHI_188120 PE=4 SV=1								A0A175JMM4_ENTHI (+5)		19 kDa		4	3
1425	Uncharacterized protein OS=Entamoeba histolytica GN=CL6EHI_005970 PE=4 SV=1								A0A175JP69_ENTHI (+5)		12 kDa		4	3
1426	ATPase AAA family protein OS=Entamoeba histolytica GN=CL6EHI_141040 PE=4 SV=1								A0A175JSZ7_ENTHI (+5)		104 kDa		4	2
1427	Uncharacterized protein OS=Entamoeba histolytica GN=CL6EHI_060440 PE=4 SV=1								A0A175JTX2_ENTHI (+5)		31 kDa		4	2
1428	Rab family GTPase OS=Entamoeba histolytica GN=CL6EHI_129330 PE=4 SV=1								A0A175JYK6_ENTHI (+5)		23 kDa		2	2
1429	Cullin family protein OS=Entamoeba histolytica GN=CL6EHI_148160 PE=3 SV=1								A0A175JDU5_ENTHI (+4)		82 kDa		3	2
1430	Ngg1-interacting factor 3 putative OS=Entamoeba histolytica GN=CL6EHI_161860 PE=4 SV=1								A0A175JTQ2_ENTHI (+5)		30 kDa		2	3
1431	Vacuolar sorting protein 26 putative OS=Entamoeba histolytica GN=CL6EHI_127180 PE=4 SV=1								A0A175JHS0_ENTHI (+5)		36 kDa		3	3
1432	Rab family GTPase OS=Entamoeba histolytica GN=CL6EHI_040450 PE=4 SV=1								A0A175JPW5_ENTHI (+5)		24 kDa		3	3
1433	Uncharacterized protein OS=Entamoeba histolytica GN=EHI_062690 PE=4 SV=1								C4M1P5_ENTHI (+3)		19 kDa		3	3
1434	Phosphoglycerate mutase family protein putative OS=Entamoeba histolytica GN=CL6EHI_103650 PE=4 SV=1								A0A175JGU9_ENTHI (+5)		23 kDa		2	2
1435	Uncharacterized protein OS=Entamoeba histolytica GN=CL6EHI_008020 PE=4 SV=1								A0A175JJG4_ENTHI (+5)		99 kDa		3	3
1436	Uncharacterized protein OS=Entamoeba histolytica GN=CL6EHI_099300 PE=4 SV=1								A0A175JUB7_ENTHI (+5)		14 kDa		2	2
1437	Cleavage and polyadenylation specificity factor subunit, putative OS=Entamoeba histolytica HM-1:IMSS-B GN=EHI8A_054070 PE=4 SV=1								M3SCD0_ENTHI (+1)		79 kDa		3	4
1438	Uncharacterized protein OS=Entamoeba histolytica GN=CL6EHI_139050 PE=4 SV=1								A0A175JRC1_ENTHI (+5)		18 kDa		4	2
1439	60S ribosome subunit biogenesis protein NIP7 homolog OS=Entamoeba histolytica GN=CL6EHI_031350 PE=3 SV=1								A0A175JRD7_ENTHI (+5)		21 kDa		3	2
1440	Uncharacterized protein OS=Entamoeba histolytica GN=CL6EHI_127250 PE=4 SV=1								A0A175JI04_ENTHI (+5)		65 kDa		11	11
1441	Uncharacterized protein OS=Entamoeba histolytica GN=CL6EHI_021510 PE=4 SV=1								A0A175JM00_ENTHI (+2)		58 kDa		3	4
1442	Uncharacterized protein OS=Entamoeba histolytica GN=CL6EHI_020330 PE=4 SV=1								A0A175JV34_ENTHI (+5)		22 kDa		3	3
1443	Ubiquitin-conjugating enzyme family protein OS=Entamoeba histolytica GN=CL6EHI_124480 PE=3 SV=1								A0A175JLC7_ENTHI (+5)		20 kDa		4	3
1444	60S ribosomal protein L31 putative OS=Entamoeba histolytica GN=CL6EHI_058080 PE=4 SV=1								A0A175JWJ9_ENTHI (+5)		17 kDa		2	3
1445	Uncharacterized protein OS=Entamoeba histolytica GN=CL6EHI_031260 PE=4 SV=1								A0A175JRF4_ENTHI (+7)		29 kDa		2	2
1446	Initiation factor eIF-2B delta subunit, putative OS=Entamoeba histolytica GN=EHI_042980 PE=3 SV=1								C4M666_ENTHI (+3)		57 kDa		2	3
1447	Uncharacterized protein OS=Entamoeba histolytica GN=CL6EHI_199640 PE=4 SV=1								A0A175JUC8_ENTHI (+5)		57 kDa		3	3
1448	Uncharacterized protein OS=Entamoeba histolytica GN=CL6EHI_174140 PE=4 SV=1								A0A175JPP5_ENTHI (+2)		138 kDa		1	3
1449	Adaptor protein p family protein OS=Entamoeba histolytica GN=CL6EHI_118480 PE=4 SV=1								A0A175JKG4_ENTHI (+5)		97 kDa		2	2
1450	Uncharacterized protein OS=Entamoeba histolytica GN=CL6EHI_165220 PE=4 SV=1								A0A175JNQ1_ENTHI (+5)		103 kDa		2	3
1451	Uncharacterized protein OS=Entamoeba histolytica GN=CL6EHI_143640 PE=4 SV=1								A0A175JW79_ENTHI (+5)		31 kDa		3	3
1452	V-type ATPase d subunit putative OS=Entamoeba histolytica GN=CL6EHI_056390 PE=4 SV=1								A0A175JU26_ENTHI (+5)		29 kDa		4	2
1453	Iron-sulfur flavoprotein putative OS=Entamoeba histolytica GN=CL6EHI_138480 PE=4 SV=1								A0A175JR31_ENTHI (+5)		22 kDa		3	3
1454	Signal recognition particle 14 domain containing protein OS=Entamoeba histolytica GN=CL6EHI_194075 PE=4 SV=1								A0A175JL08_ENTHI (+2)		10 kDa		2	4
1455	H aca ribonucleoprotein complex subunit 2-like protein OS=Entamoeba histolytica GN=CL6EHI_001850 PE=4 SV=1								A0A175K1H7_ENTHI (+3)		16 kDa		2	2
1456	Uncharacterized protein OS=Entamoeba histolytica GN=CL6EHI_035190 PE=4 SV=1								A0A175JS33_ENTHI (+5)		14 kDa		2	3
1457	Uncharacterized protein OS=Entamoeba histolytica GN=CL6EHI_053620 PE=4 SV=1								A0A175JWE6_ENTHI (+5)		63 kDa		3	1
1458	Alpha 1 2-mannosyltransferase alg11 putative OS=Entamoeba histolytica GN=CL6EHI_093950 PE=4 SV=1								A0A175JKD2_ENTHI (+5)		51 kDa		2	3
1459	Protein farnesyltransferase beta subunit putative OS=Entamoeba histolytica GN=CL6EHI_006190 PE=4 SV=1								A0A175JQ20_ENTHI (+5)		43 kDa		3	3
1460	Serine/threonine-protein phosphatase OS=Entamoeba histolytica GN=CL6EHI_017600 PE=3 SV=1								A0A175JQY0_ENTHI (+3)		61 kDa		3	1
1461	Cpsf a subunit region protein putative OS=Entamoeba histolytica GN=CL6EHI_144720 PE=4 SV=1								A0A175JXT5_ENTHI (+5)		129 kDa		2	2
1462	C2 domain containing protein OS=Entamoeba histolytica GN=CL6EHI_110470 PE=4 SV=1								A0A175JF39_ENTHI (+5)		39 kDa		1	3
1463	RNA polymerase subunit rpb8 OS=Entamoeba histolytica GN=CL6EHI_038570 PE=4 SV=1								A0A175JLP7_ENTHI (+5)		16 kDa		3	1
1464	Uncharacterized protein OS=Entamoeba histolytica GN=CL6EHI_118070 PE=4 SV=1								A0A175JKR6_ENTHI (+5)		87 kDa		1	3
1465	60S ribosomal protein L37a putative OS=Entamoeba histolytica GN=CL6EHI_148230 PE=3 SV=1								A0A175JDD2_ENTHI (+12)		10 kDa		2	1
1466	Uncharacterized protein OS=Entamoeba histolytica GN=CL6EHI_121900 PE=4 SV=1								A0A175JT30_ENTHI (+5)		35 kDa		1	1
1467	Cell division protein kinase putative OS=Entamoeba histolytica GN=CL6EHI_105300 PE=3 SV=1								A0A175JMP1_ENTHI (+5)		36 kDa		1	2
1468	Uncharacterized protein (Fragment) OS=Entamoeba histolytica HM-3:IMSS GN=KM1_217120 PE=4 SV=1								M7W6U5_ENTHI		155 kDa		1	2
1469	Phospholipase B-like OS=Entamoeba histolytica GN=CL6EHI_118820 PE=3 SV=1								A0A175JJY8_ENTHI (+5)		64 kDa		2	2
1470	Uncharacterized protein OS=Entamoeba histolytica GN=CL6EHI_178440 PE=4 SV=1								A0A175JFM0_ENTHI (+5)		297 kDa		4	1
1471	Ran GTPase-activating protein putative OS=Entamoeba histolytica GN=CL6EHI_185290 PE=4 SV=1								A0A175JRP0_ENTHI (+5)		20 kDa		1	2
1472	Glycerophosphoryl diester phosphodiesterase putative OS=Entamoeba histolytica GN=CL6EHI_068320 PE=4 SV=1								A0A175JFC2_ENTHI (+5)		45 kDa		1	3
1473	Uncharacterized protein OS=Entamoeba histolytica GN=CL6EHI_062830 PE=4 SV=1								A0A175JNU1_ENTHI (+5)		77 kDa		2	2
1474	Ribosomal protein L19 OS=Entamoeba histolytica GN=CL6EHI_110340 PE=3 SV=1								A0A175JEQ1_ENTHI (+12)		23 kDa		1	1
1475	Heat repeat domain containing protein OS=Entamoeba histolytica GN=CL6EHI_068630 PE=4 SV=1								A0A175JF72_ENTHI (+1)		66 kDa		1	2
1476	Vacuolar protein sorting-associated protein 35 putative OS=Entamoeba histolytica GN=CL6EHI_086580 PE=4 SV=1								A0A175JWE0_ENTHI (+4)		84 kDa		3	2
1477	Lsm domain containing protein OS=Entamoeba histolytica GN=CL6EHI_163710 PE=4 SV=1								A0A175JRE6_ENTHI (+5)		13 kDa		2	2
1478	Uncharacterized protein OS=Entamoeba histolytica GN=CL6EHI_147550 PE=4 SV=1								A0A175JUI7_ENTHI (+5)		31 kDa		1	2
1479	Chromatin-specific transcription elongation factor OS=Entamoeba histolytica GN=CL6EHI_109860 PE=4 SV=1								A0A175JR83_ENTHI (+5)		93 kDa		2	1
1480	Uncharacterized protein OS=Entamoeba histolytica GN=CL6EHI_113910 PE=4 SV=1								A0A175JX77_ENTHI (+5)		18 kDa		1	3
1481	Septum formation protein maf putative OS=Entamoeba histolytica GN=CL6EHI_146200 PE=3 SV=1								A0A175JQE5_ENTHI (+5)		24 kDa		3	2
1482	Eukaryotic initiation factor 4e putative OS=Entamoeba histolytica GN=CL6EHI_158040 PE=3 SV=1								A0A175JPL4_ENTHI (+5)		21 kDa		2	3
1483	Metal dependent hydrolase putative OS=Entamoeba histolytica GN=CL6EHI_054690 PE=4 SV=1								A0A175JQ39_ENTHI (+5)		24 kDa		4	2
1484	Uncharacterized protein OS=Entamoeba histolytica GN=CL6EHI_161640 PE=4 SV=1								A0A175K152_ENTHI (+5)		39 kDa		3	1
1485	Uncharacterized protein OS=Entamoeba histolytica GN=CL6EHI_130740 PE=4 SV=1								A0A175JIA6_ENTHI (+5)		28 kDa		4	1
1486	Uncharacterized protein OS=Entamoeba histolytica GN=CL6EHI_054670 PE=4 SV=1								A0A175JP51_ENTHI (+5)		22 kDa		1	5
1487	Uncharacterized protein OS=Entamoeba histolytica GN=CL6EHI_038560 PE=4 SV=1								A0A175JLQ0_ENTHI (+5)		41 kDa		2	4
1488	Histone acetyltransferase type B catalytic subunit OS=Entamoeba histolytica GN=CL6EHI_073570 PE=3 SV=1								A0A175JJA3_ENTHI (+5)		48 kDa		3	1
1489	Nucleolar protein 10 putative OS=Entamoeba histolytica GN=CL6EHI_141370 PE=4 SV=1								A0A175JH34_ENTHI (+5)		48 kDa		2	2
1490	Phosphatidate cytidylyltransferase putative OS=Entamoeba histolytica GN=CL6EHI_163240 PE=4 SV=1								A0A175K1D4_ENTHI (+5)		26 kDa		2	1
1491	WD domain containing protein OS=Entamoeba histolytica GN=CL6EHI_126260 PE=4 SV=1								A0A175JHI1_ENTHI (+3)		46 kDa		2	1
1492	Uncharacterized protein OS=Entamoeba histolytica GN=CL6EHI_002350 PE=4 SV=1								A0A175JYV3_ENTHI (+1)		72 kDa		2	1
1493	Uncharacterized protein OS=Entamoeba histolytica GN=CL6EHI_115390 PE=4 SV=1								A0A175JWY2_ENTHI (+5)		27 kDa		1	3
1494	Uncharacterized protein OS=Entamoeba histolytica GN=CL6EHI_036860 PE=4 SV=1								A0A175JYR9_ENTHI (+5)		44 kDa			1
1495	Uncharacterized protein OS=Entamoeba histolytica GN=CL6EHI_104580 PE=4 SV=1								A0A175JKT9_ENTHI (+5)		29 kDa		1	3
1496	Uncharacterized protein OS=Entamoeba histolytica GN=CL6EHI_195140 PE=4 SV=1								A0A175JRM8_ENTHI (+5)		18 kDa		5
1497	Syntaxin putative OS=Entamoeba histolytica GN=CL6EHI_164320 PE=4 SV=1								A0A175JNV1_ENTHI (+1)		32 kDa		1
1498	Rab family GTPase OS=Entamoeba histolytica GN=CL6EHI_128180 PE=4 SV=1								A0A175JRY1_ENTHI (+5)		24 kDa			1
1499	Uncharacterized protein OS=Entamoeba histolytica GN=CL6EHI_000530 PE=4 SV=1								A0A175JKX9_ENTHI (+5)		69 kDa		3	1
1500	Uncharacterized protein OS=Entamoeba histolytica GN=CL6EHI_084980 PE=4 SV=1								A0A175JNR4_ENTHI (+4)		59 kDa			1
1501	Uncharacterized protein OS=Entamoeba histolytica GN=CL6EHI_131510 PE=4 SV=1								A0A175JYL5_ENTHI (+5)		26 kDa		3	1
1502	Vacuolar protein sorting-associated protein, putative OS=Entamoeba histolytica HM-1:IMSS-A GN=EHI7A_031170 PE=3 SV=1								N9TKB4_ENTHI		59 kDa		1	6
1503	tRNA cytosine 5 methyltransferase putative OS=Entamoeba histolytica GN=CL6EHI_103830 PE=3 SV=1								A0A175JGM4_ENTHI (+5)		72 kDa		1	2
1504	Uncharacterized protein OS=Entamoeba histolytica GN=CL6EHI_104450 PE=4 SV=1								A0A175JKA7_ENTHI (+4)		62 kDa		1	4
1505	Protein tyrosine phosphatase putative OS=Entamoeba histolytica GN=CL6EHI_024450 PE=4 SV=1								A0A175JLT3_ENTHI (+4)		40 kDa		5	1
1506	Ras guanine nucleotide exchange factor putative OS=Entamoeba histolytica GN=CL6EHI_113430 PE=4 SV=1								A0A175JYJ4_ENTHI (+4)		51 kDa		7	2
1507	70kDa heat shock protein, putative OS=Entamoeba histolytica KU27 GN=EHI5A_253400 PE=3 SV=1								M2RGX4_ENTHI (+1)		63 kDa		3	3
1508	Guanylate kinase putative OS=Entamoeba histolytica GN=CL6EHI_118910 PE=3 SV=1								A0A175JKE8_ENTHI (+5)		21 kDa		8	6
1509	Autophagy-related protein OS=Entamoeba histolytica GN=CL6EHI_172140 PE=3 SV=1								A0A175JY95_ENTHI (+2)		15 kDa			4
1510	Uncharacterized protein OS=Entamoeba histolytica GN=CL6EHI_000470 PE=4 SV=1								A0A175JKF4_ENTHI (+5)		90 kDa		2	1
1511	Uncharacterized protein OS=Entamoeba histolytica GN=CL6EHI_035270 PE=4 SV=1								A0A175JSM3_ENTHI (+5)		25 kDa		1	3
1512	Diacylglycerol kinase OS=Entamoeba histolytica GN=CL6EHI_153440 PE=3 SV=1								A0A175JD79_ENTHI (+5)		63 kDa		2	5
1513	RNA-binding protein, putative OS=Entamoeba histolytica PE=2 SV=1								A0A060N555_ENTHI (+7)		37 kDa		3	4
1514	Coiled-coil protein OS=Entamoeba histolytica GN=CL6EHI_c00035 PE=4 SV=1								A0A175JG33_ENTHI (+3)		10 kDa		5	5
1515	Uncharacterized protein OS=Entamoeba histolytica GN=CL6EHI_169070 PE=4 SV=1								A0A175JPL3_ENTHI (+2)		69 kDa		1	3
1516	Elongation factor Tu C-terminal domain containing protein OS=Entamoeba histolytica HM-1:IMSS-B GN=EHI8A_141130 PE=4 SV=1								M3S210_ENTHI		32 kDa		4	1
1517	Uncharacterized protein OS=Entamoeba histolytica GN=CL6EHI_009560 PE=4 SV=1								A0A175JL03_ENTHI (+6)		36 kDa		1
1518	Uncharacterized protein OS=Entamoeba histolytica GN=CL6EHI_194350 PE=4 SV=1								A0A175JLQ9_ENTHI (+5)		68 kDa			3
1519	Uncharacterized protein OS=Entamoeba histolytica GN=CL6EHI_031640 PE=4 SV=1								A0A175K0K2_ENTHI (+5)		54 kDa			149
1520	Uncharacterized protein OS=Entamoeba histolytica GN=CL6EHI_198620 PE=4 SV=1								A0A175JI50_ENTHI (+1)		131 kDa			6
1521	Rab family GTPase OS=Entamoeba histolytica GN=CL6EHI_122730 PE=4 SV=1								A0A175JTH2_ENTHI (+3)		23 kDa			4
1522	Uncharacterized protein OS=Entamoeba histolytica GN=CL6EHI_186740 PE=4 SV=1								A0A175JH01_ENTHI (+5)		47 kDa			4
1523	Protein kinase putative OS=Entamoeba histolytica GN=CL6EHI_186750 PE=4 SV=1								A0A175JGP6_ENTHI (+5)		49 kDa			1
1524	Uncharacterized protein OS=Entamoeba histolytica GN=CL6EHI_183540 PE=4 SV=1								A0A175JV23_ENTHI (+5)		60 kDa		4
1525	Acyl-coa hydrolase putative OS=Entamoeba histolytica GN=CL6EHI_046600 PE=4 SV=1								A0A175JVK1_ENTHI (+5)		14 kDa		2
1526	Uncharacterized protein OS=Entamoeba histolytica GN=CL6EHI_184220 PE=3 SV=1								A0A175JYP0_ENTHI (+4)		61 kDa		2	2
1527	Protein kinase with wd repeats OS=Entamoeba histolytica GN=CL6EHI_044190 PE=4 SV=1								A0A175JVI8_ENTHI (+3)		147 kDa		2	2
1528	Uncharacterized protein OS=Entamoeba histolytica GN=CL6EHI_038890 PE=4 SV=1								A0A175JLN7_ENTHI (+4)		152 kDa		2	4
1529	Longin-type vesicle-associated membrane protein putative OS=Entamoeba histolytica GN=CL6EHI_022910 PE=3 SV=1								A0A175JF74_ENTHI (+3)		26 kDa		2	3
1530	Prefoldin alpha subunit OS=Entamoeba histolytica GN=CL6EHI_063340 PE=4 SV=1								A0A175JIQ5_ENTHI (+5)		17 kDa		34	42
1531	Galactose-inhibitable lectin 170 kDa subunit putative OS=Entamoeba histolytica GN=CL6EHI_133900 PE=4 SV=1								A0A175JP03_ENTHI (+2)		145 kDa		3	2
1532	Uncharacterized protein OS=Entamoeba histolytica GN=CL6EHI_121480 PE=4 SV=1								A0A175JWI0_ENTHI (+2)		21 kDa		4	2
1533	Metal-dependent phosphohydrolase putative OS=Entamoeba histolytica GN=CL6EHI_195060 PE=4 SV=1								A0A175JQP9_ENTHI (+5)		26 kDa		2	2
1534	Uncharacterized protein OS=Entamoeba histolytica GN=CL6EHI_014150 PE=4 SV=1								A0A175JJ99_ENTHI (+4)		83 kDa		2	3
1535	Uncharacterized protein OS=Entamoeba histolytica GN=CL6EHI_202050 PE=4 SV=1								A0A175K2E8_ENTHI		87 kDa		2	2
1536	Deoxyhypusine synthase putative OS=Entamoeba histolytica GN=CL6EHI_098350 PE=4 SV=1								A0A175JI79_ENTHI (+4)		37 kDa		5	3
1537	Rap ran GTPase-activating protein putative OS=Entamoeba histolytica GN=CL6EHI_124570 PE=4 SV=1								A0A175JLD7_ENTHI (+5)		87 kDa		2	3
1538	Uncharacterized protein OS=Entamoeba histolytica GN=CL6EHI_008450 PE=4 SV=1								A0A175JMI7_ENTHI (+5)		57 kDa		3	3
1539	Uncharacterized protein OS=Entamoeba histolytica GN=CL6EHI_083600 PE=4 SV=1								A0A175JXH9_ENTHI (+5)		24 kDa		3	2
1540	Copine putative OS=Entamoeba histolytica GN=CL6EHI_192760 PE=4 SV=1								A0A175JXI7_ENTHI (+5)		30 kDa		2	2
1541	Scavenger mRNA decapping enzyme putative OS=Entamoeba histolytica GN=CL6EHI_192480 PE=4 SV=1								A0A175JNT7_ENTHI (+5)		33 kDa		2	2
1542	Amino acid transporter, putative OS=Entamoeba histolytica GN=EHI_185430 PE=4 SV=1								C4M8D5_ENTHI (+4)		78 kDa		2	3
1543	Lysine and glutamic acid-rich protein 1 kerp1 OS=Entamoeba histolytica GN=CL6EHI_098210 PE=4 SV=1								A0A175JII4_ENTHI (+5)		21 kDa		2	2
1544	Uncharacterized protein OS=Entamoeba histolytica GN=CL6EHI_106310 PE=4 SV=1								A0A175JQQ9_ENTHI (+5)		23 kDa		3	2
1545	Rab family GTPase OS=Entamoeba histolytica GN=CL6EHI_012030 PE=4 SV=1								A0A175JTX6_ENTHI (+3)		22 kDa		2	4
1546	AP complex subunit sigma OS=Entamoeba histolytica GN=CL6EHI_178740 PE=3 SV=1								A0A175JFY5_ENTHI (+5)		18 kDa		3	2
1547	Rho guanine nucleotide exchange factor, putative OS=Entamoeba histolytica GN=EHI_015110 PE=4 SV=1								C4MBQ8_ENTHI (+3)		30 kDa		2	2
1548	Serine/threonine-protein phosphatase OS=Entamoeba histolytica GN=CL6EHI_151480 PE=3 SV=1								A0A175JCU4_ENTHI		36 kDa		2	2
1549	Uncharacterized protein OS=Entamoeba histolytica GN=CL6EHI_148240 PE=4 SV=1								A0A175JE56_ENTHI (+5)		15 kDa		2	2
1550	Uncharacterized protein OS=Entamoeba histolytica GN=CL6EHI_050910 PE=4 SV=1								A0A175JEB2_ENTHI (+5)		65 kDa		2	2
1551	Uncharacterized protein OS=Entamoeba histolytica GN=CL6EHI_055720 PE=4 SV=1								A0A175JVM1_ENTHI (+5)		66 kDa		2	2
1552	Inositol polyphosphate 5-phosphatase putative OS=Entamoeba histolytica GN=CL6EHI_159880 PE=4 SV=1								A0A175JIQ6_ENTHI (+5)		79 kDa		3	2
1553	Uncharacterized protein OS=Entamoeba histolytica GN=CL6EHI_001170 PE=4 SV=1								A0A175JMZ9_ENTHI (+1)		70 kDa		2	1
1554	Uncharacterized protein OS=Entamoeba histolytica GN=CL6EHI_069510 PE=4 SV=1								A0A175JI31_ENTHI (+5)		17 kDa		3	2
1555	Uncharacterized protein OS=Entamoeba histolytica GN=CL6EHI_141340 PE=4 SV=1								A0A175JHJ0_ENTHI (+5)		99 kDa		2	2
1556	AP complex subunit sigma OS=Entamoeba histolytica GN=CL6EHI_103550 PE=3 SV=1								A0A175JGT9_ENTHI (+5)		19 kDa		2	2
1557	Rhomboid-like protein OS=Entamoeba histolytica GN=CL6EHI_197460 PE=3 SV=1								A0A175JGX4_ENTHI (+4)		38 kDa		3	3
1558	Uncharacterized protein OS=Entamoeba histolytica GN=CL6EHI_004800 PE=4 SV=1								A0A175JLF8_ENTHI (+5)		32 kDa		2	1
1559	Pyridoxal kinase putative OS=Entamoeba histolytica GN=CL6EHI_126090 PE=4 SV=1								A0A175JH03_ENTHI (+5)		31 kDa		1	2
1560	Dead deah box helicase putative OS=Entamoeba histolytica GN=CL6EHI_111040 PE=3 SV=1								A0A175JT79_ENTHI (+3)		49 kDa		5	3
1561	Acetyltransferase putative OS=Entamoeba histolytica GN=CL6EHI_122100 PE=4 SV=1								A0A175K044_ENTHI (+1)		22 kDa		1	3
1562	Cation-transporting ATPase OS=Entamoeba histolytica GN=CL6EHI_065670 PE=3 SV=1								A0A175JLW4_ENTHI (+5)		126 kDa		4	3
1563	ADP ribosylation factor putative OS=Entamoeba histolytica GN=CL6EHI_073440 PE=3 SV=1								A0A175JJ94_ENTHI (+6)		21 kDa		1	2
1564	Uncharacterized protein OS=Entamoeba histolytica GN=CL6EHI_168380 PE=3 SV=1								A0A175JRJ8_ENTHI (+5)		29 kDa		1	2
1565	U2 snrnp auxiliary factor large subunit putative OS=Entamoeba histolytica GN=CL6EHI_098300 PE=4 SV=1								A0A175JIU4_ENTHI (+3)		84 kDa		189	184
1566	Peroxiredoxin OS=Entamoeba histolytica GN=CL6EHI_123390 PE=4 SV=1								A0A175K025_ENTHI (+1)		27 kDa		1	4
1567	Uncharacterized protein OS=Entamoeba histolytica GN=CL6EHI_122720 PE=4 SV=1								A0A175JTB7_ENTHI (+5)		27 kDa		2	1
1568	Sec7 domain containing protein OS=Entamoeba histolytica GN=CL6EHI_026380 PE=4 SV=1								A0A175JT28_ENTHI (+5)		161 kDa		1	1
1569	Tpr repeat protein OS=Entamoeba histolytica GN=CL6EHI_008710 PE=4 SV=1								A0A175JLY9_ENTHI (+5)		106 kDa		2	1
1570	Threonylcarbamoyl-AMP synthase OS=Entamoeba histolytica GN=CL6EHI_009260 PE=3 SV=1								A0A175JKX7_ENTHI (+4)		39 kDa		1	3
1571	Uncharacterized protein OS=Entamoeba histolytica GN=CL6EHI_122710 PE=4 SV=1								A0A175JTL3_ENTHI (+4)		79 kDa		1	3
1572	Immuno-dominant variable surface antigen OS=Entamoeba histolytica GN=CL6EHI_015380 PE=4 SV=1								A0A175JM75_ENTHI (+6)		125 kDa		1	3
1573	Pumilio family RNA-binding protein OS=Entamoeba histolytica GN=CL6EHI_148330 PE=4 SV=1								A0A175JDE2_ENTHI (+5)		51 kDa		2	2
1574	Uncharacterized protein OS=Entamoeba histolytica GN=CL6EHI_095190 PE=4 SV=1								A0A175JSI4_ENTHI (+3)		69 kDa		1	2
1575	Metallo-beta-lactamase family protein OS=Entamoeba histolytica GN=CL6EHI_068560 PE=4 SV=1								A0A175JEU3_ENTHI (+5)		23 kDa		3	1
1576	Uncharacterized protein OS=Entamoeba histolytica GN=CL6EHI_097870 PE=4 SV=1								A0A175JQZ6_ENTHI (+5)		25 kDa		1	4
1577	Syntaxin putative OS=Entamoeba histolytica GN=CL6EHI_139030 PE=4 SV=1								A0A175JS91_ENTHI (+5)		35 kDa		1	3
1578	Rab family GTPase OS=Entamoeba histolytica GN=CL6EHI_079890 PE=4 SV=1								A0A175JPV8_ENTHI (+6)		22 kDa		2	1
1579	WD domain containing protein OS=Entamoeba histolytica GN=CL6EHI_044480 PE=4 SV=1								A0A175JDV2_ENTHI		35 kDa		3	2
1580	Uncharacterized protein OS=Entamoeba histolytica GN=CL6EHI_107300 PE=4 SV=1								A0A175JNH9_ENTHI (+5)		34 kDa		3	1
1581	Sec1 family protein OS=Entamoeba histolytica GN=CL6EHI_085830 PE=3 SV=1								A0A175JZS0_ENTHI (+5)		80 kDa		2	1
1582	5-3 exonuclease domain containing protein OS=Entamoeba histolytica GN=CL6EHI_132400 PE=4 SV=1								A0A175JXA4_ENTHI (+5)		92 kDa		1	2
1583	Mob1 phocein family protein OS=Entamoeba histolytica GN=CL6EHI_083630 PE=4 SV=1								A0A175JXI2_ENTHI (+5)		25 kDa		2	1
1584	Uncharacterized protein OS=Entamoeba histolytica GN=CL6EHI_114200 PE=4 SV=1								A0A175JQS9_ENTHI (+5)		60 kDa		13	7
1585	60S ribosomal protein L6 putative OS=Entamoeba histolytica GN=CL6EHI_045300 PE=4 SV=1								A0A175JQA7_ENTHI (+1)		23 kDa		1	2
1586	Uncharacterized protein OS=Entamoeba histolytica GN=CL6EHI_081680 PE=4 SV=1								A0A175JU79_ENTHI (+5)		21 kDa		1	3
1587	Uncharacterized protein OS=Entamoeba histolytica GN=CL6EHI_135140 PE=4 SV=1								A0A175JM99_ENTHI (+5)		54 kDa		3	1
1588	Uncharacterized protein OS=Entamoeba histolytica GN=CL6EHI_027540 PE=4 SV=1								A0A175JNI1_ENTHI (+5)		26 kDa		3	1
1589	Uncharacterized protein OS=Entamoeba histolytica GN=CL6EHI_049580 PE=4 SV=1								A0A175JFB0_ENTHI (+5)		59 kDa		1	3
1590	Dead deah box helicase putative OS=Entamoeba histolytica GN=CL6EHI_078560 PE=4 SV=1								A0A175JRZ5_ENTHI (+5)		63 kDa		2	2
1591	Uncharacterized protein OS=Entamoeba histolytica GN=CL6EHI_044200 PE=4 SV=1								A0A175JV85_ENTHI (+5)		54 kDa		1	1
1592	Uncharacterized protein OS=Entamoeba histolytica GN=CL6EHI_092080 PE=4 SV=1								A0A175JFK9_ENTHI (+5)		58 kDa		1	2
1593	Short chain dehydrogenase family protein OS=Entamoeba histolytica PE=2 SV=1								A0A060N6M4_ENTHI (+6)		35 kDa		1	2
1594	Uncharacterized protein OS=Entamoeba histolytica GN=EHI_135800 PE=4 SV=1								C4M969_ENTHI (+3)		57 kDa		2	1
1595	Glycosyl hydrolase family 31 protein OS=Entamoeba histolytica GN=CL6EHI_023430 PE=3 SV=1								A0A175JFI8_ENTHI (+3)		100 kDa		2	3
1596	Rap ran GTPase-activating protein putative OS=Entamoeba histolytica GN=CL6EHI_187070 PE=4 SV=1								A0A175JGG4_ENTHI (+5)		70 kDa		1	1
1597	Uncharacterized protein OS=Entamoeba histolytica GN=CL6EHI_092720 PE=4 SV=1								A0A175JG94_ENTHI (+4)		27 kDa		1	1
1598	Had hydrolase family ia variant 3 OS=Entamoeba histolytica GN=CL6EHI_088460 PE=4 SV=1								A0A175JY48_ENTHI (+5)		26 kDa		2	2
1599	Uncharacterized protein OS=Entamoeba histolytica GN=CL6EHI_182970 PE=4 SV=1								A0A175JFV6_ENTHI (+1)		41 kDa		1
1600	Phosphatidylinositol 3-kinase putative OS=Entamoeba histolytica GN=CL6EHI_013980 PE=3 SV=1								A0A175JIK8_ENTHI (+4)		164 kDa		1	1
1601	Ph domain containing protein kinase putative OS=Entamoeba histolytica GN=CL6EHI_088110 PE=4 SV=1								A0A175JUZ5_ENTHI (+4)		67 kDa		2	1
1602	Uncharacterized protein OS=Entamoeba histolytica GN=CL6EHI_177530 PE=4 SV=1								A0A175JJ11_ENTHI (+5)		47 kDa		3	1
1603	Uncharacterized protein OS=Entamoeba histolytica GN=CL6EHI_151360 PE=4 SV=1								A0A175JD46_ENTHI (+5)		27 kDa		2	2
1604	Protein tyrosine phosphatase putative OS=Entamoeba histolytica GN=CL6EHI_110570 PE=4 SV=1								A0A175JF49_ENTHI (+5)		25 kDa		1
1605	Phospholipid-transporting ATPase OS=Entamoeba histolytica GN=CL6EHI_197300 PE=3 SV=1								A0A175JGM9_ENTHI (+4)		123 kDa		3
1606	Serine/threonine-protein phosphatase OS=Entamoeba histolytica GN=CL6EHI_118600 PE=3 SV=1								A0A175JK54_ENTHI (+7)		59 kDa		1	2
1607	Lim zinc finger domain containing protein OS=Entamoeba histolytica GN=CL6EHI_030800 PE=4 SV=1								A0A175JNI3_ENTHI (+3)		16 kDa			1
1608	Ras guanine nucleotide exchange factor putative OS=Entamoeba histolytica GN=CL6EHI_127040 PE=4 SV=1								A0A175JI23_ENTHI (+5)		95 kDa		1	4
1609	Uncharacterized protein OS=Entamoeba histolytica GN=CL6EHI_010750 PE=4 SV=1								A0A175JJY3_ENTHI (+5)		84 kDa		2	3
1610	Histone H2A OS=Entamoeba histolytica GN=CL6EHI_188960 PE=3 SV=1								A0A175JQF1_ENTHI (+2)		18 kDa		2	3
1611	Uncharacterized protein OS=Entamoeba histolytica GN=CL6EHI_037810 PE=3 SV=1								A0A175K0H7_ENTHI (+5)		24 kDa		1	3
1612	Queuine tRNA-ribosyltransferase catalytic subunit 1 OS=Entamoeba histolytica GN=CL6EHI_035660 PE=3 SV=1								A0A175JJC1_ENTHI (+5)		44 kDa		1	3
1613	Uncharacterized protein OS=Entamoeba histolytica GN=CL6EHI_065710 PE=4 SV=1								A0A175JL72_ENTHI (+4)		22 kDa		1	4
1614	Uncharacterized protein OS=Entamoeba histolytica GN=CL6EHI_116470 PE=4 SV=1								A0A175K1G4_ENTHI (+5)		32 kDa		1	2
1615	Rho family GTPase OS=Entamoeba histolytica GN=CL6EHI_135450 PE=3 SV=1								A0A175JYD9_ENTHI (+5)		22 kDa		2	2
1616	Ubiquitin-conjugating enzyme family protein OS=Entamoeba histolytica GN=CL6EHI_147700 PE=3 SV=1								A0A175JXL9_ENTHI (+5)		19 kDa		3	2
1617	Uncharacterized protein OS=Entamoeba histolytica GN=CL6EHI_098080 PE=4 SV=1								A0A175JR14_ENTHI (+3)		24 kDa		2	2
1618	Aminoalcoholphosphotransferase putative OS=Entamoeba histolytica GN=CL6EHI_080720 PE=3 SV=1								A0A175JY83_ENTHI (+7)		43 kDa		3	3
1619	Uncharacterized protein OS=Entamoeba histolytica GN=CL6EHI_167480 PE=4 SV=1								A0A175JZ14_ENTHI (+5)		15 kDa		2	2
1620	Phospholipase patatin family protein OS=Entamoeba histolytica GN=CL6EHI_200740 PE=4 SV=1								A0A175JRH6_ENTHI (+5)		70 kDa		3	1
1621	Uncharacterized protein OS=Entamoeba histolytica GN=CL6EHI_107930 PE=4 SV=1								A0A175JY71_ENTHI (+5)		22 kDa		1	4
1622	Uncharacterized protein OS=Entamoeba histolytica GN=CL6EHI_108620 PE=4 SV=1								A0A175JWA0_ENTHI (+3)		71 kDa		4	1
1623	Adp-ribosylation factor putative OS=Entamoeba histolytica GN=CL6EHI_053050 PE=3 SV=1								A0A175JQU6_ENTHI (+4)		20 kDa		3	2
1624	RNA recognition motif domain containing protein OS=Entamoeba histolytica GN=CL6EHI_183100 PE=4 SV=1								A0A175JGP3_ENTHI (+5)		45 kDa		3	2
1625	Ring finger protein putative OS=Entamoeba histolytica GN=CL6EHI_152710 PE=4 SV=1								A0A175JDH1_ENTHI (+2)		30 kDa		2	3
1626	Protein kinase domain containing protein OS=Entamoeba histolytica GN=CL6EHI_179890 PE=4 SV=1								A0A175JT43_ENTHI (+4)		66 kDa		3	1
1627	Lim zinc finger domain containing protein OS=Entamoeba histolytica GN=CL6EHI_025450 PE=4 SV=1								A0A175JPW3_ENTHI (+5)		25 kDa		1	1
1628	Alanine aminotransferase putative OS=Entamoeba histolytica GN=CL6EHI_096750 PE=4 SV=1								A0A175JI21_ENTHI (+4)		55 kDa			2
1629	Leucine-rich repeat containing protein OS=Entamoeba histolytica GN=CL6EHI_073580 PE=4 SV=1								A0A175JIX0_ENTHI (+2)		56 kDa		3	1
1630	CDP-diacylglycerol--inositol 3-phosphatidyltransferase OS=Entamoeba histolytica GN=CL6EHI_069630 PE=3 SV=1								A0A175JHH7_ENTHI (+4)		25 kDa		2	3
1631	Uncharacterized protein OS=Entamoeba histolytica GN=CL6EHI_177590 PE=4 SV=1								A0A175JJS0_ENTHI (+5)		54 kDa		2	3
1632	Uncharacterized protein OS=Entamoeba histolytica GN=CL6EHI_104530 PE=4 SV=1								A0A175JKA8_ENTHI (+5)		37 kDa		3	3
1633	Uncharacterized protein OS=Entamoeba histolytica GN=CL6EHI_182820 PE=4 SV=1								A0A175JG58_ENTHI (+5)		22 kDa		4	2
1634	40S ribosomal protein s28 putative OS=Entamoeba histolytica GN=CL6EHI_021450 PE=3 SV=1								A0A175JLD8_ENTHI (+11)		8 kDa		72	57
1635	Uncharacterized protein OS=Entamoeba histolytica GN=CL6EHI_105210 PE=4 SV=1								A0A175JN56_ENTHI (+2)		38 kDa		122	151
1636	Cysteine proteinase 1, putative OS=Entamoeba histolytica PE=2 SV=1								S0AV91_ENTHI		35 kDa		2
1637	Rhogap domain containing protein OS=Entamoeba histolytica GN=CL6EHI_022860 PE=4 SV=1								A0A175JFK5_ENTHI (+5)		70 kDa		1
1638	Uncharacterized protein OS=Entamoeba histolytica GN=EHI_109870 PE=4 SV=1								C4M3K6_ENTHI (+4)		30 kDa		2
1639	Uncharacterized protein OS=Entamoeba histolytica GN=CL6EHI_096350 PE=4 SV=1								A0A175JHX9_ENTHI (+5)		59 kDa			1
1640	Uncharacterized protein OS=Entamoeba histolytica GN=CL6EHI_179380 PE=4 SV=1								A0A175JXN5_ENTHI (+5)		9 kDa		1
1641	Uncharacterized protein OS=Entamoeba histolytica GN=CL6EHI_155400 PE=4 SV=1								A0A175JH05_ENTHI (+5)		25 kDa		27
1642	Heat shock protein 90 putative OS=Entamoeba histolytica GN=CL6EHI_102270 PE=3 SV=1								A0A175K1B6_ENTHI (+3)		83 kDa			2
1643	Hydrolase tatd family protein OS=Entamoeba histolytica GN=CL6EHI_050300 PE=4 SV=1								A0A175JE48_ENTHI (+3)		31 kDa			2
1644	Uncharacterized protein OS=Entamoeba histolytica GN=CL6EHI_006940 PE=4 SV=1								A0A175JMM5_ENTHI (+9)		43 kDa		44
1645	Cysteine synthase OS=Entamoeba histolytica PE=1 SV=1								O15570_ENTHI (+1)		37 kDa			4
1646	Uncharacterized protein OS=Entamoeba histolytica GN=CL6EHI_137840 PE=4 SV=1								A0A175JLA4_ENTHI (+6)		46 kDa			2
1647	Uncharacterized protein OS=Entamoeba histolytica GN=CL6EHI_147890 PE=4 SV=1								A0A175JXA0_ENTHI (+2)		67 kDa			6
1648	Uncharacterized protein OS=Entamoeba histolytica GN=CL6EHI_096250 PE=4 SV=1								A0A175JHW9_ENTHI (+5)		70 kDa			6
1649	Autophagy protein apg7 putative OS=Entamoeba histolytica GN=CL6EHI_064700 PE=4 SV=1								A0A175JLM7_ENTHI (+5)		65 kDa		5
1650	Uncharacterized protein OS=Entamoeba histolytica GN=CL6EHI_085950 PE=4 SV=1								A0A175JPS8_ENTHI (+5)		69 kDa			2
1651	Chitobiosyldiphosphodolichol beta-mannosyltransfera OS=Entamoeba histolytica GN=CL6EHI_028950 PE=4 SV=1								A0A175JSI0_ENTHI (+4)		53 kDa		1
1652	Uncharacterized protein OS=Entamoeba histolytica GN=CL6EHI_120590 PE=4 SV=1								A0A175JWD4_ENTHI (+5)		87 kDa			2
1653	Uncharacterized protein OS=Entamoeba histolytica GN=CL6EHI_006850 PE=4 SV=1								A0A175JML5_ENTHI (+3)		19 kDa		2	2
1654	Uncharacterized protein OS=Entamoeba histolytica GN=CL6EHI_166980 PE=4 SV=1								A0A175JJQ7_ENTHI (+5)		32 kDa		2	4
1655	Rab family GTPase OS=Entamoeba histolytica GN=CL6EHI_129740 PE=4 SV=1								A0A175JSL5_ENTHI (+3)		22 kDa		2	2
1656	Uncharacterized protein OS=Entamoeba histolytica GN=CL6EHI_125330 PE=4 SV=1								A0A175JTV1_ENTHI		23 kDa		2	2
1657	Uncharacterized protein OS=Entamoeba histolytica GN=CL6EHI_109990 PE=4 SV=1								A0A175JR62_ENTHI (+5)		27 kDa		2	2
1658	Uncharacterized protein OS=Entamoeba histolytica GN=CL6EHI_084660 PE=4 SV=1								A0A175JNX6_ENTHI (+3)		122 kDa		5	8
1659	Ribosomal protein L13, putative OS=Entamoeba histolytica PE=2 SV=1								A0A060N2M1_ENTHI (+6)		23 kDa		2	3
1660	Alpha-amylase putative OS=Entamoeba histolytica GN=CL6EHI_153100 PE=4 SV=1								A0A175JDN4_ENTHI (+3)		53 kDa		2	2
1661	Uncharacterized protein OS=Entamoeba histolytica GN=CL6EHI_006910 PE=4 SV=1								A0A175JLR3_ENTHI (+5)		13 kDa		2	3
1662	Iron-sulfur cluster-binding protein putative OS=Entamoeba histolytica GN=CL6EHI_194430 PE=4 SV=1								A0A175JLT5_ENTHI (+5)		21 kDa		2	2
1663	Inorganic pyrophosphatase putative OS=Entamoeba histolytica GN=CL6EHI_124880 PE=4 SV=1								A0A175JXM0_ENTHI (+5)		28 kDa		2	2
1664	Uncharacterized protein OS=Entamoeba histolytica GN=CL6EHI_193460 PE=4 SV=1								A0A175JRW4_ENTHI (+5)		58 kDa		2	2
1665	Uncharacterized protein OS=Entamoeba histolytica GN=CL6EHI_097920 PE=4 SV=1								A0A175JS00_ENTHI (+5)		21 kDa		3	2
1666	Uncharacterized protein OS=Entamoeba histolytica GN=CL6EHI_146150 PE=4 SV=1								A0A175JRE3_ENTHI (+5)		24 kDa		3	2
1667	60S ribosomal export protein NMD3 OS=Entamoeba histolytica GN=CL6EHI_083120 PE=3 SV=1								A0A175JK98_ENTHI (+1)		47 kDa		2	1
1668	Skp1 family protein OS=Entamoeba histolytica GN=CL6EHI_065310 PE=3 SV=1								A0A175JTY1_ENTHI (+5)		18 kDa		2	3
1669	Uncharacterized protein OS=Entamoeba histolytica GN=CL6EHI_170460 PE=4 SV=1								A0A175JUV5_ENTHI (+5)		39 kDa		2	3
1670	Rho guanine nucleotide exchange factor putative OS=Entamoeba histolytica GN=CL6EHI_109960 PE=4 SV=1								A0A175JQZ8_ENTHI (+3)		68 kDa		2	3
1671	Uncharacterized protein OS=Entamoeba histolytica GN=CL6EHI_187270 PE=4 SV=1								A0A175JGI5_ENTHI (+5)		12 kDa		2	2
1672	Density-regulated protein putative OS=Entamoeba histolytica GN=CL6EHI_065830 PE=4 SV=1								A0A175JLY5_ENTHI (+5)		18 kDa		13	14
1673	Rab family GTPase OS=Entamoeba histolytica GN=CL6EHI_046390 PE=4 SV=1								A0A175JZU8_ENTHI (+2)		24 kDa		1	2
1674	Uncharacterized protein OS=Entamoeba histolytica GN=CL6EHI_151200 PE=4 SV=1								A0A175JCP7_ENTHI (+5)		51 kDa		3	2
1675	WD domain containing protein OS=Entamoeba histolytica GN=CL6EHI_060980 PE=4 SV=1								A0A175JY74_ENTHI (+5)		35 kDa		3	2
1676	WD domain containing protein OS=Entamoeba histolytica GN=CL6EHI_035080 PE=4 SV=1								A0A175JSQ2_ENTHI (+5)		46 kDa		3	2
1677	RNA recognition motif domain containing protein OS=Entamoeba histolytica GN=CL6EHI_009470 PE=4 SV=1								A0A175JKY5_ENTHI (+5)		20 kDa		2	3
1678	Protein kinase domain containing protein OS=Entamoeba histolytica GN=CL6EHI_043020 PE=4 SV=1								A0A175JU00_ENTHI (+5)		56 kDa		1	3
1679	Uncharacterized protein OS=Entamoeba histolytica GN=CL6EHI_007320 PE=4 SV=1								A0A175JUI8_ENTHI (+3)		112 kDa		2	1
1680	Uncharacterized protein OS=Entamoeba histolytica GN=CL6EHI_117790 PE=4 SV=1								A0A175JJZ6_ENTHI (+5)		20 kDa		1	2
1681	Histidine acid phosphatase family protein OS=Entamoeba histolytica GN=CL6EHI_039860 PE=3 SV=1								A0A175JYV5_ENTHI (+5)		49 kDa		1	2
1682	Dead deah box helicase putative OS=Entamoeba histolytica GN=CL6EHI_125170 PE=4 SV=1								A0A175JT04_ENTHI (+4)		123 kDa		2	1
1683	Zinc finger domain containing protein OS=Entamoeba histolytica GN=CL6EHI_154180 PE=4 SV=1								A0A175JT83_ENTHI (+3)		117 kDa		2	1
1684	Ribonuclease putative OS=Entamoeba histolytica GN=CL6EHI_127160 PE=3 SV=1								A0A175JIE2_ENTHI (+5)		28 kDa		2	1
1685	Uncharacterized protein OS=Entamoeba histolytica GN=CL6EHI_065850 PE=4 SV=1								A0A175JM29_ENTHI (+5)		127 kDa		1	2
1686	Mob1 phocein family protein OS=Entamoeba histolytica GN=CL6EHI_159570 PE=4 SV=1								A0A175JIJ9_ENTHI (+5)		25 kDa		2	2
1687	Cell surface protease gp63 putative OS=Entamoeba histolytica GN=CL6EHI_200230 PE=4 SV=1								A0A175JW18_ENTHI (+5)		72 kDa			1
1688	Uncharacterized protein OS=Entamoeba histolytica GN=CL6EHI_085060 PE=4 SV=1								A0A175JNP0_ENTHI (+5)		80 kDa		1	2
1689	Uncharacterized protein OS=Entamoeba histolytica KU27 GN=EHI5A_158640 PE=4 SV=1								M2Q5P4_ENTHI		31 kDa		2	1
1690	Vacuolar protein sorting 26 OS=Entamoeba histolytica GN=CL6EHI_162540 PE=3 SV=1								A0A175JZW2_ENTHI (+3)		56 kDa		2	1
1691	Co-chaperone protein putative OS=Entamoeba histolytica GN=CL6EHI_189950 PE=4 SV=1								A0A175JVA4_ENTHI (+5)		35 kDa		2	1
1692	Uncharacterized protein OS=Entamoeba histolytica GN=CL6EHI_015990 PE=4 SV=1								A0A175K0A9_ENTHI (+5)		54 kDa		2	2
1693	Uncharacterized protein OS=Entamoeba histolytica GN=CL6EHI_183880 PE=4 SV=1								A0A175JZ09_ENTHI (+5)		31 kDa		1	2
1694	Lsm domain containing protein OS=Entamoeba histolytica GN=CL6EHI_076840 PE=4 SV=1								A0A175JQD6_ENTHI (+5)		10 kDa		5	3
1695	60S acidic ribosomal protein p1 putative OS=Entamoeba histolytica GN=CL6EHI_042930 PE=3 SV=1								A0A175JTZ0_ENTHI (+5)		12 kDa		1	2
1696	Uncharacterized protein OS=Entamoeba histolytica GN=CL6EHI_112820 PE=4 SV=1								A0A175JX70_ENTHI (+5)		30 kDa		1	2
1697	Uncharacterized protein OS=Entamoeba histolytica GN=CL6EHI_042130 PE=4 SV=1								A0A175JS48_ENTHI (+1)		108 kDa		3	1
1698	Uncharacterized protein OS=Entamoeba histolytica GN=CL6EHI_103760 PE=4 SV=1								A0A175JGJ0_ENTHI (+4)		74 kDa		2	1
1699	Phosphomannose isomerase putative OS=Entamoeba histolytica GN=CL6EHI_162210 PE=3 SV=1								A0A175JVV9_ENTHI (+5)		43 kDa		1	1
1700	Uncharacterized protein OS=Entamoeba histolytica GN=EHI_051850 PE=4 SV=1								C4LY79_ENTHI (+4)		422 kDa		33	36
1701	Phosphotransferase OS=Entamoeba histolytica HM-3:IMSS GN=KM1_095060 PE=3 SV=1								M7X0W6_ENTHI		47 kDa		3	1
1702	AMP deaminase putative OS=Entamoeba histolytica GN=CL6EHI_029100 PE=4 SV=1								A0A175JRZ7_ENTHI (+5)		148 kDa		1	1
1703	Apyrase, putative OS=Entamoeba histolytica PE=2 SV=1								A0A060N5G9_ENTHI (+7)		42 kDa		1	3
1704	Uncharacterized protein OS=Entamoeba histolytica GN=CL6EHI_130880 PE=4 SV=1								A0A175JIP2_ENTHI (+4)		58 kDa		1	1
1705	Transcriptional coactivator putative OS=Entamoeba histolytica GN=CL6EHI_192520 PE=4 SV=1								A0A175JNL3_ENTHI (+4)		18 kDa		1	1
1706	Sec7 domain protein OS=Entamoeba histolytica GN=CL6EHI_048270 PE=4 SV=1								A0A175JRY3_ENTHI (+5)		196 kDa		1	1
1707	Ribosome biogenesis protein putative OS=Entamoeba histolytica GN=CL6EHI_175090 PE=4 SV=1								A0A175JLK3_ENTHI (+6)		34 kDa		2	1
1708	40S ribosomal protein s11 putative OS=Entamoeba histolytica GN=CL6EHI_155410 PE=3 SV=1								A0A175JH08_ENTHI (+4)		18 kDa		6	2
1709	Type a flavoprotein putative OS=Entamoeba histolytica GN=CL6EHI_064530 PE=4 SV=1								A0A175JLL6_ENTHI (+5)		47 kDa		2	1
1710	Serine/threonine-protein phosphatase OS=Entamoeba histolytica GN=CL6EHI_004570 PE=3 SV=1								A0A175JJT6_ENTHI (+5)		39 kDa		2	1
1711	AAA family ATPase, putative OS=Entamoeba histolytica GN=EHI_069210 PE=3 SV=1								C4LWK9_ENTHI (+4)		67 kDa		2	1
1712	Uncharacterized protein OS=Entamoeba histolytica GN=CL6EHI_145990 PE=4 SV=1								A0A175JRA2_ENTHI (+3)		45 kDa		1	2
1713	Uncharacterized protein OS=Entamoeba histolytica GN=CL6EHI_095830 PE=4 SV=1								A0A175JQ82_ENTHI (+3)		13 kDa		1	2
1714	Uncharacterized protein OS=Entamoeba histolytica GN=CL6EHI_187140 PE=4 SV=1								A0A175JGR0_ENTHI (+5)		37 kDa		2	1
1715	Cpsf a subunit region protein putative OS=Entamoeba histolytica GN=CL6EHI_106110 PE=4 SV=1								A0A175JQQ0_ENTHI (+3)		133 kDa		1	2
1716	Uncharacterized protein OS=Entamoeba histolytica GN=CL6EHI_074030 PE=4 SV=1								A0A175JQE8_ENTHI (+5)		82 kDa		1	2
1717	Phosducin-like protein OS=Entamoeba histolytica GN=CL6EHI_002180 PE=4 SV=1								A0A175JVB2_ENTHI (+6)		26 kDa			2
1718	Formin homology 2 family protein OS=Entamoeba histolytica GN=CL6EHI_126070 PE=4 SV=1								A0A175JHF3_ENTHI (+5)		87 kDa		1	1
1719	Cleavage and polyadenylation specificity factor 73 OS=Entamoeba histolytica GN=CL6EHI_136170 PE=4 SV=1								A0A175JPT5_ENTHI (+5)		87 kDa		2	1
1720	Uncharacterized protein OS=Entamoeba histolytica GN=CL6EHI_022850 PE=4 SV=1								A0A175JFF6_ENTHI (+3)		59 kDa		1	3
1721	Uncharacterized protein OS=Entamoeba histolytica GN=CL6EHI_025310 PE=4 SV=1								A0A175JQF6_ENTHI (+4)		81 kDa			1
1722	Uncharacterized protein OS=Entamoeba histolytica GN=CL6EHI_134670 PE=4 SV=1								A0A175JM65_ENTHI (+5)		33 kDa		1	2
1723	Rab geranylgeranyltransferase beta subunit, putative OS=Entamoeba histolytica PE=2 SV=1								A0A060N240_ENTHI (+5)		36 kDa		1	1
1724	Protein kish OS=Entamoeba histolytica GN=CL6EHI_c00119 PE=3 SV=1								A0A175JRW9_ENTHI (+4)		9 kDa		1
1725	Uncharacterized protein OS=Entamoeba histolytica GN=CL6EHI_149010 PE=4 SV=1								A0A175JDL2_ENTHI (+5)		24 kDa		2	1
1726	Dephospho-coa kinase putative OS=Entamoeba histolytica GN=CL6EHI_155780 PE=3 SV=1								A0A175JH48_ENTHI (+5)		23 kDa		2	1
1727	Uncharacterized protein OS=Entamoeba histolytica GN=CL6EHI_140290 PE=4 SV=1								A0A175JR59_ENTHI (+4)		66 kDa		1	2
1728	Cxxc-rich protein OS=Entamoeba histolytica GN=CL6EHI_093710 PE=4 SV=1								A0A175JK63_ENTHI (+5)		53 kDa			1
1729	Uncharacterized protein OS=Entamoeba histolytica GN=CL6EHI_186890 PE=4 SV=1								A0A175JGE1_ENTHI (+5)		45 kDa		1	4
1730	Uncharacterized protein OS=Entamoeba histolytica GN=EHI_094250 PE=4 SV=1								B1N5E5_ENTHI (+1)		26 kDa		1	3
1731	Rhogap domain containing protein OS=Entamoeba histolytica GN=CL6EHI_014190 PE=4 SV=1								A0A175JIL6_ENTHI (+6)		40 kDa		1	3
1732	Uncharacterized protein OS=Entamoeba histolytica GN=CL6EHI_111820 PE=4 SV=1								A0A175JSC1_ENTHI (+5)		24 kDa		1	4
1733	Uncharacterized protein OS=Entamoeba histolytica GN=CL6EHI_179950 PE=3 SV=1								A0A175JTD2_ENTHI (+5)		74 kDa		1	3
1734	Serine/threonine-protein phosphatase OS=Entamoeba histolytica GN=CL6EHI_151180 PE=3 SV=1								A0A175JCQ8_ENTHI (+3)		65 kDa		1	3
1735	Protein tyrosine kinase domain-containing protein OS=Entamoeba histolytica GN=CL6EHI_101280 PE=4 SV=1								A0A175JVM4_ENTHI (+1)		134 kDa		1	2
1736	Uncharacterized protein OS=Entamoeba histolytica GN=CL6EHI_182650 PE=4 SV=1								A0A175JG01_ENTHI (+5)		45 kDa		1	2
1737	Uncharacterized protein OS=Entamoeba histolytica GN=CL6EHI_159750 PE=4 SV=1								A0A175JHZ1_ENTHI (+2)		40 kDa		3	5
1738	Rab family GTPase OS=Entamoeba histolytica GN=CL6EHI_059670 PE=4 SV=1								A0A175JQF4_ENTHI (+1)		86 kDa		1	3
1739	Uncharacterized protein OS=Entamoeba histolytica GN=CL6EHI_135780 PE=4 SV=1								A0A175JXK1_ENTHI (+5)		67 kDa		1	2
1740	Uncharacterized protein OS=Entamoeba histolytica GN=CL6EHI_177380 PE=4 SV=1								A0A175JJG2_ENTHI (+5)		37 kDa		1	2
1741	Uncharacterized protein OS=Entamoeba histolytica GN=CL6EHI_069730 PE=4 SV=1								A0A175JTL5_ENTHI (+2)		36 kDa		1	3
1742	GTP-binding protein Ras family OS=Entamoeba histolytica GN=CL6EHI_055420 PE=4 SV=1								A0A175JY92_ENTHI (+5)		38 kDa		11	10
1743	UDP-N-acetylglucosamine pyrophosphorylase putative OS=Entamoeba histolytica GN=CL6EHI_039830 PE=4 SV=1								A0A175JY16_ENTHI (+1)		46 kDa		1	1
1744	Uncharacterized protein OS=Entamoeba histolytica GN=CL6EHI_140150 PE=4 SV=1								A0A175JRY9_ENTHI (+5)		72 kDa		1	3
1745	Uncharacterized protein OS=Entamoeba histolytica GN=CL6EHI_094000 PE=4 SV=1								A0A175JJJ7_ENTHI (+5)		22 kDa		3	1
1746	Uncharacterized protein OS=Entamoeba histolytica GN=CL6EHI_142050 PE=4 SV=1								A0A175JHM4_ENTHI (+4)		46 kDa		4	1
1747	Uncharacterized protein OS=Entamoeba histolytica GN=CL6EHI_144490 PE=4 SV=1								A0A175K128_ENTHI (+1)		71 kDa		2	1
1748	Adenylate kinase isoenzyme 6 homolog OS=Entamoeba histolytica GN=CL6EHI_001120 PE=3 SV=1								A0A175JNP4_ENTHI (+5)		22 kDa		2	1
1749	Protein kinase putative OS=Entamoeba histolytica GN=CL6EHI_074780 PE=3 SV=1								A0A175JXS2_ENTHI (+5)		38 kDa		2	1
1750	Adp-ribosylglycohydrolase putative OS=Entamoeba histolytica GN=CL6EHI_198770 PE=4 SV=1								A0A175JHW3_ENTHI (+4)		50 kDa		3	2
1751	Uncharacterized protein OS=Entamoeba histolytica PE=2 SV=1								A0A060N6L7_ENTHI (+5)		35 kDa		4	1
1752	Adp-ribosylation factor 1 putative OS=Entamoeba histolytica GN=CL6EHI_092730 PE=3 SV=1								A0A175JFY4_ENTHI (+3)		20 kDa		3	2
1753	Uncharacterized protein OS=Entamoeba histolytica GN=CL6EHI_107040 PE=4 SV=1								A0A175JN76_ENTHI (+5)		32 kDa		3	2
1754	Lsm domain containing protein OS=Entamoeba histolytica GN=CL6EHI_052090 PE=4 SV=1								A0A175K280_ENTHI (+5)		12 kDa		2	3
1755	Ras family GTPase, putative OS=Entamoeba histolytica HM-3:IMSS GN=KM1_013210 PE=4 SV=1								M7X0D8_ENTHI		30 kDa		3	2
1756	Ornithine decarboxylase putative OS=Entamoeba histolytica GN=CL6EHI_100430 PE=3 SV=1								A0A175JMS4_ENTHI (+5)		46 kDa		2	2
1757	Uncharacterized protein OS=Entamoeba histolytica GN=CL6EHI_188100 PE=4 SV=1								A0A175JMJ8_ENTHI (+4)		45 kDa		2	2
1758	Uncharacterized protein OS=Entamoeba histolytica GN=CL6EHI_061760 PE=4 SV=1								A0A175JXX1_ENTHI (+5)		28 kDa		3	1
1759	Sand family protein OS=Entamoeba histolytica GN=CL6EHI_110660 PE=4 SV=1								A0A175JF59_ENTHI (+5)		47 kDa		4	1
1760	Protein MAK16 homolog OS=Entamoeba histolytica GN=CL6EHI_198690 PE=3 SV=1								A0A175JHR1_ENTHI (+5)		32 kDa		2	1
1761	Lim zinc finger domain containing protein OS=Entamoeba histolytica GN=CL6EHI_158150 PE=4 SV=1								A0A175JPR9_ENTHI (+4)		36 kDa		1	2
1762	Uncharacterized protein OS=Entamoeba histolytica GN=CL6EHI_040630 PE=4 SV=1								A0A175JSN1_ENTHI (+4)		107 kDa		1	2
1763	40S ribosomal protein s27a putative OS=Entamoeba histolytica GN=CL6EHI_036530 PE=4 SV=1								A0A175JVS0_ENTHI (+5)		15 kDa		2	1
1764	Uncharacterized protein OS=Entamoeba histolytica GN=CL6EHI_078270 PE=4 SV=1								A0A175JSS2_ENTHI (+5)		86 kDa		2	2
1765	Uncharacterized protein OS=Entamoeba histolytica GN=CL6EHI_198680 PE=4 SV=1								A0A175JI57_ENTHI (+4)		28 kDa		1	2
1766	Brix domain containing protein OS=Entamoeba histolytica GN=CL6EHI_012190 PE=4 SV=1								A0A175JEA9_ENTHI (+5)		41 kDa		1	2
1767	Uncharacterized protein OS=Entamoeba histolytica GN=CL6EHI_098220 PE=4 SV=1								A0A175JIC5_ENTHI (+5)		40 kDa		3	8
1768	70kDa heat shock protein, putative OS=Entamoeba histolytica KU27 GN=EHI5A_116730 PE=3 SV=1								M2R531_ENTHI (+1)		63 kDa		2	2
1769	Putative rRNA methyltransferase OS=Entamoeba histolytica GN=CL6EHI_088070 PE=3 SV=1								A0A175JTU2_ENTHI (+5)		96 kDa		12	19
1770	Ubiquitin-activating enzyme e1 1 putative OS=Entamoeba histolytica GN=CL6EHI_038690 PE=4 SV=1								A0A175JLM3_ENTHI		66 kDa		1	1
1771	Uncharacterized protein OS=Entamoeba histolytica GN=CL6EHI_193320 PE=4 SV=1								A0A175JSQ0_ENTHI (+4)		43 kDa			1
1772	Had hydrolase family ia variant 3 OS=Entamoeba histolytica GN=CL6EHI_178660 PE=4 SV=1								A0A175JFX5_ENTHI (+5)		26 kDa		2
1773	Uncharacterized protein OS=Entamoeba histolytica GN=CL6EHI_014340 PE=4 SV=1								A0A175JJF7_ENTHI (+5)		22 kDa		2	2
1774	DNAj family protein OS=Entamoeba histolytica GN=CL6EHI_068000 PE=4 SV=1								A0A175JEF0_ENTHI (+5)		39 kDa		1	3
1775	Protein YIPF OS=Entamoeba histolytica GN=CL6EHI_092140 PE=3 SV=1								A0A175JFS4_ENTHI (+5)		26 kDa		2	2
1776	Uncharacterized protein OS=Entamoeba histolytica GN=CL6EHI_007930 PE=4 SV=1								A0A175JK59_ENTHI (+5)		45 kDa		3	2
1777	D-aminoacyl-tRNA deacylase OS=Entamoeba histolytica GN=CL6EHI_118150 PE=3 SV=1								A0A175JKS7_ENTHI (+3)		22 kDa		9	9
1778	Proteasome subunit beta OS=Entamoeba histolytica GN=CL6EHI_137970 PE=3 SV=1								A0A175JKT7_ENTHI (+1)		25 kDa		3	2
1779	Nucleoside transporter putative OS=Entamoeba histolytica GN=CL6EHI_169580 PE=4 SV=1								A0A175JX25_ENTHI (+5)		46 kDa		2	1
1780	Splicing factor 3b subunit 1 putative OS=Entamoeba histolytica GN=CL6EHI_049170 PE=4 SV=1								A0A175JYB3_ENTHI (+5)		103 kDa		48	58
1781	Purine nucleoside phosphorylase, putative OS=Entamoeba histolytica KU27 GN=EHI5A_169440 PE=4 SV=1								M2RJI9_ENTHI (+4)		26 kDa		39	38
1782	Alkyl hydroperoxide reductase, putative OS=Entamoeba histolytica KU27 GN=EHI5A_179410 PE=4 SV=1								M2S7R7_ENTHI		9 kDa		2	2
1783	Uncharacterized protein OS=Entamoeba histolytica HM-3:IMSS GN=KM1_079380 PE=4 SV=1								M7WIY4_ENTHI		9 kDa		434	474
1784	Aldehyde-alcohol dehydrogenase OS=Entamoeba histolytica HM-3:IMSS GN=KM1_283380 PE=3 SV=1								M7WPS1_ENTHI		96 kDa		1	3
1785	Uncharacterized protein OS=Entamoeba histolytica GN=CL6EHI_179020 PE=4 SV=1								A0A175JFZ9_ENTHI (+5)		56 kDa		1
1786	Dedicator of cytokinesis domain containing protein OS=Entamoeba histolytica GN=CL6EHI_185270 PE=3 SV=1								A0A175JRG5_ENTHI (+5)		273 kDa		13	7
1787	Rho family GTPase OS=Entamoeba histolytica GN=CL6EHI_013260 PE=3 SV=1								A0A175JIX3_ENTHI (+2)		22 kDa			2
1788	Uncharacterized protein OS=Entamoeba histolytica KU27 GN=EHI5A_135930 PE=4 SV=1								M2RX14_ENTHI (+2)		91 kDa			1
1789	Uncharacterized protein OS=Entamoeba histolytica GN=CL6EHI_058920 PE=4 SV=1								A0A175JZJ8_ENTHI (+4)		35 kDa		2
1790	Two component transcriptional regulator OS=Entamoeba histolytica GN=CL6EHI_c00034 PE=4 SV=1								A0A175JF66_ENTHI		8 kDa		3
1791	Tpr repeat protein OS=Entamoeba histolytica GN=CL6EHI_142940 PE=4 SV=1								A0A175JUK0_ENTHI (+5)		108 kDa		16
1792	60S ribosomal protein L9 putative OS=Entamoeba histolytica GN=CL6EHI_126140 PE=4 SV=1								A0A175JGP8_ENTHI (+1)		22 kDa		3
1793	Uncharacterized protein OS=Entamoeba histolytica GN=CL6EHI_081660 PE=4 SV=1								A0A175JUC1_ENTHI (+5)		13 kDa			2
1794	Vesicle-associated membrane protein putative OS=Entamoeba histolytica GN=CL6EHI_081370 PE=4 SV=1								A0A175JT52_ENTHI (+5)		11 kDa		2
1795	Uncharacterized protein OS=Entamoeba histolytica GN=CL6EHI_091560 PE=4 SV=1								A0A175JXQ9_ENTHI (+4)		43 kDa		1
1796	Uncharacterized protein OS=Entamoeba histolytica GN=EHI_124510 PE=4 SV=1								C4LZI7_ENTHI (+3)		23 kDa		3
1797	Uncharacterized protein OS=Entamoeba histolytica GN=CL6EHI_174160 PE=4 SV=1								A0A175JPD9_ENTHI (+7)		38 kDa		1
1798	Uncharacterized protein OS=Entamoeba histolytica GN=CL6EHI_145980 PE=4 SV=1								A0A175JQL3_ENTHI (+5)		37 kDa			2
1799	Oxidoreductase putative OS=Entamoeba histolytica GN=CL6EHI_125740 PE=4 SV=1								A0A175JH70_ENTHI (+5)		36 kDa			3
1800	Haloacid dehalogenase-like hydrolase OS=Entamoeba histolytica GN=CL6EHI_041960 PE=4 SV=1								A0A175JR81_ENTHI (+5)		36 kDa			3
1801	Uncharacterized protein OS=Entamoeba histolytica GN=CL6EHI_025470 PE=4 SV=1								A0A175JPN8_ENTHI (+5)		59 kDa			2
1802	WD domain containing protein OS=Entamoeba histolytica GN=CL6EHI_151370 PE=4 SV=1								A0A175JD28_ENTHI (+5)		98 kDa		2
1803	Uncharacterized protein OS=Entamoeba histolytica GN=CL6EHI_194590 PE=4 SV=1								A0A175JL53_ENTHI (+5)		126 kDa		1
1804	Exosome complex exonuclease putative OS=Entamoeba histolytica GN=CL6EHI_000580 PE=4 SV=1								A0A175JKF7_ENTHI (+5)		29 kDa		3
1805	RNA methyltransferase putative OS=Entamoeba histolytica GN=CL6EHI_047740 PE=3 SV=1								A0A175JV56_ENTHI (+5)		55 kDa			2
1806	AIG1 family protein putative OS=Entamoeba histolytica GN=CL6EHI_157360 PE=4 SV=1								A0A175K0W9_ENTHI (+1)		32 kDa			3
1807	Uncharacterized protein OS=Entamoeba histolytica GN=CL6EHI_093920 PE=4 SV=1								A0A175JJI1_ENTHI (+5)		54 kDa		3
1808	Uncharacterized protein OS=Entamoeba histolytica GN=CL6EHI_158220 PE=4 SV=1								A0A175JPY6_ENTHI (+5)		42 kDa			1
1809	DNA repair protein rad21 putative OS=Entamoeba histolytica GN=CL6EHI_093880 PE=4 SV=1								A0A175JK73_ENTHI (+5)		61 kDa		2
1810	Uncharacterized protein OS=Entamoeba histolytica GN=CL6EHI_134650 PE=4 SV=1								A0A175JLA6_ENTHI (+5)		44 kDa		2	2
1811	Uncharacterized protein OS=Entamoeba histolytica GN=CL6EHI_197040 PE=4 SV=1								A0A175JGK3_ENTHI (+5)		100 kDa		2	2
1812	Heat shock protein 70 putative OS=Entamoeba histolytica GN=CL6EHI_155370 PE=3 SV=1								A0A175JH73_ENTHI (+5)		80 kDa		2	2
1813	Uncharacterized protein OS=Entamoeba histolytica GN=CL6EHI_117820 PE=4 SV=1								A0A175JKT1_ENTHI (+5)		22 kDa		2	2
1814	Heat repeat domain containing protein OS=Entamoeba histolytica GN=CL6EHI_040260 PE=4 SV=1								A0A175JP88_ENTHI (+4)		123 kDa		2	2
1815	Glucosidase 2 subunit beta putative OS=Entamoeba histolytica GN=CL6EHI_135420 PE=4 SV=1								A0A175JYE9_ENTHI (+4)		48 kDa		2	2
1816	Prefoldin, alpha subunit, putative OS=Entamoeba histolytica HM-1:IMSS-B GN=EHI8A_238730 PE=4 SV=1								M3S6M7_ENTHI (+2)		18 kDa		2	2
1817	RNA recognition motif domain containing protein OS=Entamoeba histolytica GN=CL6EHI_026440 PE=4 SV=1								A0A175JTZ4_ENTHI (+5)		29 kDa		2	2
1818	Uncharacterized protein OS=Entamoeba histolytica GN=CL6EHI_152970 PE=4 SV=1								A0A175JCZ4_ENTHI (+5)		25 kDa		2	2
1819	Uncharacterized protein OS=Entamoeba histolytica GN=CL6EHI_092320 PE=4 SV=1								A0A175JFY6_ENTHI (+5)		15 kDa		2	2
1820	Uncharacterized protein OS=Entamoeba histolytica GN=CL6EHI_086560 PE=4 SV=1								A0A175JWR1_ENTHI (+4)		53 kDa		2	2
1821	3 exoribonuclease family protein OS=Entamoeba histolytica GN=CL6EHI_188080 PE=4 SV=1								A0A175JMU3_ENTHI (+5)		29 kDa		2	2
1822	Uncharacterized protein OS=Entamoeba histolytica GN=CL6EHI_146980 PE=4 SV=1								A0A175JX38_ENTHI (+5)		38 kDa		2	2
1823	DNA polymerase epsilon subunit b domain-containing protein OS=Entamoeba histolytica GN=CL6EHI_141410 PE=4 SV=1								A0A175JGS1_ENTHI (+5)		45 kDa		2	1
1824	Ubiquitin carboxyl-terminal hydrolase OS=Entamoeba histolytica GN=CL6EHI_152100 PE=3 SV=1								A0A175JCR2_ENTHI (+4)		24 kDa		1	2
1825	RNA recognition motif domain containing protein OS=Entamoeba histolytica GN=CL6EHI_107120 PE=4 SV=1								A0A175JN80_ENTHI (+5)		44 kDa		1	2
1826	Uncharacterized protein OS=Entamoeba histolytica GN=CL6EHI_096530 PE=4 SV=1								A0A175JH89_ENTHI (+5)		31 kDa		2	1
1827	Uncharacterized protein OS=Entamoeba histolytica GN=CL6EHI_067940 PE=4 SV=1								A0A175JF83_ENTHI (+5)		21 kDa		1	2
1828	Uncharacterized protein OS=Entamoeba histolytica GN=CL6EHI_007020 PE=4 SV=1								A0A175JMI0_ENTHI (+5)		57 kDa		1	1
1829	Uncharacterized protein OS=Entamoeba histolytica GN=CL6EHI_103720 PE=4 SV=1								A0A175JH10_ENTHI (+5)		54 kDa		1	2
1830	Uncharacterized protein OS=Entamoeba histolytica GN=CL6EHI_194320 PE=4 SV=1								A0A175JLK9_ENTHI (+5)		41 kDa		1	2
1831	Uncharacterized protein OS=Entamoeba histolytica GN=CL6EHI_013030 PE=4 SV=1								A0A175JI19_ENTHI (+5)		18 kDa		1	1
1832	Uncharacterized protein OS=Entamoeba histolytica GN=CL6EHI_167030 PE=4 SV=1								A0A175JJ90_ENTHI (+5)		55 kDa		2	1
1833	Uncharacterized protein OS=Entamoeba histolytica GN=CL6EHI_097910 PE=4 SV=1								A0A175JS19_ENTHI (+5)		14 kDa		2	1
1834	Uncharacterized protein OS=Entamoeba histolytica GN=CL6EHI_051420 PE=4 SV=1								A0A175JJU5_ENTHI (+5)		106 kDa		1	1
1835	Snf7 family protein OS=Entamoeba histolytica GN=CL6EHI_169820 PE=3 SV=1								A0A175JMP3_ENTHI (+5)		24 kDa		2	1
1836	Uncharacterized protein OS=Entamoeba histolytica GN=CL6EHI_018290 PE=4 SV=1								A0A175JXG7_ENTHI (+12)		13 kDa		1	1
1837	3 exoribonuclease family protein OS=Entamoeba histolytica GN=CL6EHI_040320 PE=4 SV=1								A0A175JQ08_ENTHI (+5)		27 kDa		1	1
1838	Uncharacterized protein OS=Entamoeba histolytica GN=CL6EHI_192630 PE=4 SV=1								A0A175JNN7_ENTHI (+5)		63 kDa		2	1
1839	Uncharacterized protein OS=Entamoeba histolytica GN=CL6EHI_155740B PE=4 SV=1								A0A175JHR5_ENTHI (+5)		49 kDa		1	2
1840	Uncharacterized protein OS=Entamoeba histolytica GN=CL6EHI_040290 PE=4 SV=1								A0A175JNZ9_ENTHI (+5)		24 kDa		1	2
1841	Uncharacterized protein OS=Entamoeba histolytica GN=CL6EHI_189170 PE=4 SV=1								A0A175JX54_ENTHI (+5)		84 kDa		2	1
1842	Uncharacterized protein OS=Entamoeba histolytica GN=CL6EHI_023410 PE=4 SV=1								A0A175JFL7_ENTHI (+3)		49 kDa		1	1
1843	Uncharacterized protein OS=Entamoeba histolytica GN=CL6EHI_087610 PE=4 SV=1								A0A175JII2_ENTHI (+5)		20 kDa			1
1844	GTP-binding protein putative OS=Entamoeba histolytica GN=CL6EHI_023210 PE=4 SV=1								A0A175JG06_ENTHI (+5)		35 kDa		1	1
1845	Rab family GTPase OS=Entamoeba histolytica GN=CL6EHI_114640 PE=4 SV=1								A0A175JVW2_ENTHI		23 kDa		2	1
1846	Ph domain containing protein kinase putative OS=Entamoeba histolytica GN=CL6EHI_197790 PE=4 SV=1								A0A175JWW5_ENTHI (+6)		44 kDa		1	2
1847	Uncharacterized protein OS=Entamoeba histolytica HM-3:IMSS GN=KM1_137630 PE=4 SV=1								M7XCA5_ENTHI		10 kDa		1	2
1848	Uncharacterized protein OS=Entamoeba histolytica GN=CL6EHI_183440 PE=4 SV=1								A0A175JV12_ENTHI (+5)		76 kDa		1	2
1849	Serine threonine protein kinase ste20 putative OS=Entamoeba histolytica GN=CL6EHI_192540 PE=4 SV=1								A0A175JMU8_ENTHI (+6)		48 kDa		1
1850	Leucine rich repeat protein bspa family OS=Entamoeba histolytica GN=CL6EHI_069190 PE=4 SV=1								A0A175JHJ9_ENTHI (+5)		48 kDa		1	1
1851	Uncharacterized protein OS=Entamoeba histolytica GN=CL6EHI_104680 PE=4 SV=1								A0A175JKU7_ENTHI (+5)		31 kDa		1	2
1852	Uncharacterized protein OS=Entamoeba histolytica GN=CL6EHI_061870 PE=4 SV=1								A0A175JXZ8_ENTHI (+3)		250 kDa		1	2
1853	Phospholipid cytidylyltransferase putative OS=Entamoeba histolytica GN=CL6EHI_095120 PE=4 SV=1								A0A175JRM7_ENTHI (+5)		39 kDa		1	3
1854	Cysteine protease putative OS=Entamoeba histolytica GN=CL6EHI_197490 PE=3 SV=1								A0A175JGF5_ENTHI (+5)		37 kDa		2	2
1855	Rho GTPase activating protein putative OS=Entamoeba histolytica GN=CL6EHI_035940 PE=4 SV=1								A0A175JVS8_ENTHI (+5)		63 kDa		1	2
1856	Leucine-rich repeat containing protein OS=Entamoeba histolytica GN=CL6EHI_141380 PE=4 SV=1								A0A175JHD7_ENTHI (+5)		58 kDa		1	2
1857	Nucleosome assembly protein putative OS=Entamoeba histolytica GN=CL6EHI_084970 PE=3 SV=1								A0A175JNN0_ENTHI (+5)		37 kDa		1	2
1858	Uncharacterized protein OS=Entamoeba histolytica GN=CL6EHI_185250 PE=4 SV=1								A0A175JQN0_ENTHI (+5)		50 kDa		1	3
1859	Importin beta 3 family protein OS=Entamoeba histolytica GN=CL6EHI_196970 PE=4 SV=1								A0A175JFZ7_ENTHI (+5)		109 kDa		1	2
1860	DNA-directed RNA polymerase subunit OS=Entamoeba histolytica GN=CL6EHI_044620 PE=3 SV=1								A0A175JKL0_ENTHI (+3)		14 kDa		1	1
1861	Uncharacterized protein OS=Entamoeba histolytica GN=CL6EHI_104760 PE=4 SV=1								A0A175JL61_ENTHI (+5)		39 kDa		3	1
1862	FACT complex subunit SSRP1 OS=Entamoeba histolytica GN=CL6EHI_082500 PE=3 SV=1								A0A175JUE7_ENTHI (+5)		44 kDa		2	1
1863	Uncharacterized protein OS=Entamoeba histolytica GN=CL6EHI_095180 PE=4 SV=1								A0A175JRU5_ENTHI (+5)		34 kDa		2	1
1864	Uncharacterized protein OS=Entamoeba histolytica GN=CL6EHI_099220 PE=4 SV=1								A0A175JU93_ENTHI (+5)		64 kDa		2	1
1865	Uncharacterized protein OS=Entamoeba histolytica GN=CL6EHI_055690 PE=4 SV=1								A0A175JUG8_ENTHI (+5)		51 kDa		3	1
1866	Uncharacterized protein OS=Entamoeba histolytica GN=CL6EHI_013910 PE=4 SV=1								A0A175JJC3_ENTHI (+5)		27 kDa		2	1
1867	Uncharacterized protein OS=Entamoeba histolytica GN=CL6EHI_107170 PE=4 SV=1								A0A175JMJ4_ENTHI (+3)		50 kDa		5	6
1868	Rho family GTPase OS=Entamoeba histolytica GN=CL6EHI_180430 PE=3 SV=1								A0A175JPK8_ENTHI (+5)		22 kDa		3	1
1869	DNA-directed RNA polymerase II subunit putative OS=Entamoeba histolytica GN=CL6EHI_131150 PE=4 SV=1								A0A175JJ63_ENTHI (+4)		20 kDa		2	1
1870	WD domain containing protein OS=Entamoeba histolytica GN=CL6EHI_040300 PE=4 SV=1								A0A175JP28_ENTHI (+5)		49 kDa		2	1
1871	Transmembrane protein tmp21 putative OS=Entamoeba histolytica GN=CL6EHI_058320 PE=3 SV=1								A0A175JTE5_ENTHI (+3)		24 kDa		2	1
1872	Uncharacterized protein OS=Entamoeba histolytica GN=CL6EHI_038540 PE=4 SV=1								A0A175JKW3_ENTHI (+5)		24 kDa		1	1
1873	Uncharacterized protein OS=Entamoeba histolytica GN=CL6EHI_038280 PE=4 SV=1								A0A175JXG6_ENTHI (+5)		110 kDa		1
1874	Uncharacterized protein OS=Entamoeba histolytica GN=CL6EHI_197660 PE=4 SV=1								A0A175JWU5_ENTHI (+5)		17 kDa		1	1
1875	Citrate transporter putative OS=Entamoeba histolytica GN=CL6EHI_185600 PE=4 SV=1								A0A175JWP1_ENTHI (+5)		78 kDa		2	1
1876	Uncharacterized protein OS=Entamoeba histolytica GN=CL6EHI_050800 PE=4 SV=1								A0A175JEA0_ENTHI (+6)		65 kDa		1	1
1877	Small GTPase Rab 32 putative OS=Entamoeba histolytica GN=CL6EHI_069500 PE=4 SV=1								A0A175JHN0_ENTHI (+4)		29 kDa		1	1
1878	Pre-mRNA splicing factor putative OS=Entamoeba histolytica GN=CL6EHI_093960 PE=4 SV=1								A0A175JKC7_ENTHI (+5)		101 kDa		1	1
1879	Uncharacterized protein OS=Entamoeba histolytica GN=EHI_058070 PE=4 SV=1								B1N484_ENTHI (+4)		41 kDa		1	1
1880	Melanocyte prolifeating gene 1 putative OS=Entamoeba histolytica GN=CL6EHI_012050 PE=4 SV=1								A0A175JES5_ENTHI (+5)		36 kDa		1	2
1881	Uncharacterized protein OS=Entamoeba histolytica GN=CL6EHI_098230 PE=4 SV=1								A0A175JI56_ENTHI (+5)		18 kDa		1	1
1882	Pantothenate kinase 1 putative OS=Entamoeba histolytica GN=CL6EHI_183060 PE=4 SV=1								A0A175JGG1_ENTHI (+5)		45 kDa		1	1
1883	DNA polymerase OS=Entamoeba histolytica GN=CL6EHI_006690 PE=3 SV=1								A0A175JMD9_ENTHI (+4)		124 kDa		2	1
1884	Ubiquitin-conjugating enzyme family protein OS=Entamoeba histolytica GN=CL6EHI_049740 PE=3 SV=1								A0A175JF34_ENTHI (+4)		40 kDa		1	1
1885	Uncharacterized protein OS=Entamoeba histolytica GN=CL6EHI_126950 PE=4 SV=1								A0A175JIC1_ENTHI (+4)		40 kDa			1
1886	Uncharacterized protein OS=Entamoeba histolytica GN=CL6EHI_008400 PE=4 SV=1								A0A175JLV7_ENTHI (+3)		31 kDa		1	1
1887	Ibr domain containing protein OS=Entamoeba histolytica GN=CL6EHI_196540 PE=3 SV=1								A0A175JZB5_ENTHI (+5)		71 kDa		1	1
1888	Uncharacterized protein OS=Entamoeba histolytica GN=CL6EHI_082520 PE=4 SV=1								A0A175JU40_ENTHI (+5)		196 kDa		1	1
1889	Lsm domain containing protein OS=Entamoeba histolytica GN=CL6EHI_151310 PE=4 SV=1								A0A175JD10_ENTHI (+5)		9 kDa		1	1
1890	Uncharacterized protein OS=Entamoeba histolytica GN=CL6EHI_081350 PE=4 SV=1								A0A175JT00_ENTHI (+5)		66 kDa			2
1891	Uncharacterized protein OS=Entamoeba histolytica GN=CL6EHI_182980 PE=4 SV=1								A0A175JFU3_ENTHI (+1)		34 kDa		2	1
1892	Uncharacterized protein OS=Entamoeba histolytica GN=CL6EHI_016410 PE=4 SV=1								A0A175JQK9_ENTHI (+5)		56 kDa		1	1
1893	Serine threonine protein kinase putative OS=Entamoeba histolytica GN=CL6EHI_162340 PE=4 SV=1								A0A175JWQ7_ENTHI (+5)		71 kDa		1	3
1894	Uncharacterized protein OS=Entamoeba histolytica GN=CL6EHI_110000 PE=4 SV=1								A0A175JQ98_ENTHI (+4)		24 kDa		1
1895	tRNA pseudouridine synthase OS=Entamoeba histolytica GN=CL6EHI_179010 PE=3 SV=1								A0A175JFT8_ENTHI (+5)		47 kDa		1	2
1896	Mta sah nucleosidase putative OS=Entamoeba histolytica GN=CL6EHI_000720 PE=4 SV=1								A0A175JL97_ENTHI (+5)		26 kDa		1	1
1897	Lsm domain containing protein OS=Entamoeba histolytica GN=CL6EHI_108640 PE=4 SV=1								A0A175JVB9_ENTHI (+5)		12 kDa			1
1898	Rab family GTPase OS=Entamoeba histolytica GN=CL6EHI_100090 PE=4 SV=1								A0A175JM35_ENTHI (+5)		22 kDa		2	2
1899	Uncharacterized protein OS=Entamoeba histolytica PE=2 SV=1								A0A060N5A0_ENTHI (+5)		41 kDa		2	2
1900	Actin putative OS=Entamoeba histolytica GN=CL6EHI_148100 PE=3 SV=1								A0A175JDT4_ENTHI (+5)		38 kDa		36	39
1901	Actin-related protein 2/3 complex subunit OS=Entamoeba histolytica GN=CL6EHI_045000 PE=3 SV=1								A0A175JDY0_ENTHI (+2)		40 kDa		2	2
1902	Uncharacterized protein OS=Entamoeba histolytica GN=CL6EHI_012400 PE=4 SV=1								A0A175JEJ0_ENTHI (+5)		19 kDa		2	2
1903	Phosphoribulokinase uridine kinase family protein OS=Entamoeba histolytica GN=CL6EHI_051730A PE=4 SV=1								A0A175JJ49_ENTHI (+3)		31 kDa		1	2
1904	tRNA nucleotidyltransferase putative OS=Entamoeba histolytica GN=CL6EHI_167070 PE=3 SV=1								A0A175JK39_ENTHI (+5)		57 kDa		2	2
1905	Uncharacterized protein OS=Entamoeba histolytica GN=CL6EHI_117850 PE=4 SV=1								A0A175JKP8_ENTHI (+5)		18 kDa		2	2
1906	Uncharacterized protein OS=Entamoeba histolytica GN=CL6EHI_194380 PE=4 SV=1								A0A175JL30_ENTHI (+4)		23 kDa		2	2
1907	Palmitoyltransferase OS=Entamoeba histolytica GN=CL6EHI_004980 PE=3 SV=1								A0A175JM77_ENTHI (+5)		33 kDa		9	10
1908	Phosphoglucomutase phosphomannomutase family protei OS=Entamoeba histolytica GN=CL6EHI_084950 PE=4 SV=1								A0A175JNY3_ENTHI (+3)		50 kDa		1	3
1909	Uncharacterized protein OS=Entamoeba histolytica GN=CL6EHI_054770 PE=4 SV=1								A0A175JP59_ENTHI (+6)		15 kDa		3	1
1910	Uncharacterized protein OS=Entamoeba histolytica GN=CL6EHI_180410 PE=4 SV=1								A0A175JPL8_ENTHI (+3)		33 kDa		1	3
1911	Uncharacterized protein OS=Entamoeba histolytica GN=CL6EHI_168300 PE=4 SV=1								A0A175JRK6_ENTHI (+4)		18 kDa		2	2
1912	Uncharacterized protein OS=Entamoeba histolytica GN=CL6EHI_119350 PE=4 SV=1								A0A175JRU4_ENTHI (+5)		43 kDa		2	1
1913	Uncharacterized protein OS=Entamoeba histolytica GN=CL6EHI_179830 PE=4 SV=1								A0A175JTW0_ENTHI (+5)		69 kDa		14	7
1914	60S ribosomal protein L9 (Fragment) OS=Entamoeba histolytica KU27 GN=EHI5A_234000 PE=4 SV=1								M2R1J7_ENTHI		19 kDa		3	3
1915	Uncharacterized protein (Fragment) OS=Entamoeba histolytica KU27 GN=EHI5A_011240 PE=4 SV=1								M2S4K7_ENTHI		14 kDa		18	17
1916	Adapter-related protein complex 3 (AP-3) subunit, putative OS=Entamoeba histolytica KU27 GN=EHI5A_062510 PE=4 SV=1								M2S7M7_ENTHI (+2)		97 kDa		2	2
1917	20 kDa antigen OS=Entamoeba histolytica PE=2 SV=1								Q24861_ENTHI		20 kDa		10	6
1918	Rho-related protein racC OS=Entamoeba histolytica GN=RACC PE=1 SV=1								RACC_ENTHI		22 kDa		3	1
1919	Uncharacterized protein OS=Entamoeba histolytica GN=CL6EHI_086380 PE=4 SV=1								A0A175JWC9_ENTHI (+6)		37 kDa		1	2
1920	Uncharacterized protein OS=Entamoeba histolytica GN=CL6EHI_138450 PE=4 SV=1								A0A175JQX3_ENTHI (+5)		21 kDa			1
1921	Uncharacterized protein OS=Entamoeba histolytica GN=CL6EHI_023070 PE=3 SV=1								A0A175JFQ1_ENTHI (+5)		25 kDa		2
1922	U6 snRNA-associated Sm-like protein LSm2, putative OS=Entamoeba histolytica GN=EHI_068580 PE=4 SV=1								C4LU49_ENTHI (+4)		7 kDa			2
1923	Uncharacterized protein OS=Entamoeba histolytica GN=CL6EHI_185440 PE=4 SV=1								A0A175JWJ1_ENTHI (+1)		19 kDa		3	1
1924	Metal cation transporter zinc zn2-iron fe2 permease zip family OS=Entamoeba histolytica GN=CL6EHI_152760 PE=4 SV=1								A0A175JCX8_ENTHI (+7)		32 kDa		3	1
1925	Zinc finger domain containing protein OS=Entamoeba histolytica GN=CL6EHI_058540 PE=4 SV=1								A0A175JT60_ENTHI (+5)		30 kDa		2	1
1926	Yos1-like domain-containing protein OS=Entamoeba histolytica GN=CL6EHI_178640 PE=4 SV=1								A0A175JFV8_ENTHI (+5)		10 kDa		1
1927	Uncharacterized protein OS=Entamoeba histolytica GN=CL6EHI_151500 PE=4 SV=1								A0A175JCS4_ENTHI (+4)		107 kDa			4
1928	60S ribosomal protein L7, putative OS=Entamoeba histolytica PE=2 SV=1								S0AZT8_ENTHI		26 kDa		2
1929	Uncharacterized protein OS=Entamoeba histolytica GN=CL6EHI_069130 PE=4 SV=1								A0A175JHC5_ENTHI (+5)		22 kDa		1
1930	Histone deacetylase OS=Entamoeba histolytica GN=CL6EHI_119320 PE=3 SV=1								A0A175JSP8_ENTHI (+5)		51 kDa		2
1931	Uncharacterized protein OS=Entamoeba histolytica GN=CL6EHI_169900 PE=4 SV=1								A0A175JMM8_ENTHI (+5)		21 kDa		1
1932	ATP-dependent helicase putative OS=Entamoeba histolytica GN=CL6EHI_077640 PE=4 SV=1								A0A175JWY8_ENTHI (+4)		105 kDa		1
1933	Ubiquitin carboxyl-terminal hydrolase domain containing proteinning OS=Entamoeba histolytica GN=CL6EHI_152110 PE=4 SV=1								A0A175JCU7_ENTHI		50 kDa		3
1934	40S ribosomal protein s15 putative OS=Entamoeba histolytica GN=CL6EHI_046690 PE=3 SV=1								A0A175JVK9_ENTHI (+5)		16 kDa			2
1935	Nuclear cap-binding protein subunit 2 OS=Entamoeba histolytica GN=CL6EHI_156270 PE=3 SV=1								A0A175JS11_ENTHI (+5)		22 kDa			1
1936	Uncharacterized protein OS=Entamoeba histolytica GN=CL6EHI_054480 PE=4 SV=1								A0A175JPT9_ENTHI (+2)		15 kDa			4
1937	Phosphatidate cytidylyltransferase putative OS=Entamoeba histolytica GN=CL6EHI_024490 PE=4 SV=1								A0A175JMR0_ENTHI (+5)		26 kDa		1
1938	Uncharacterized protein OS=Entamoeba histolytica GN=CL6EHI_005120 PE=4 SV=1								A0A175JM98_ENTHI (+5)		43 kDa			1
1939	Profilin OS=Entamoeba histolytica GN=CL6EHI_109900 PE=3 SV=1								A0A175JQ86_ENTHI (+5)		14 kDa			1
1940	Uncharacterized protein OS=Entamoeba histolytica GN=CL6EHI_099840 PE=4 SV=1								A0A175JUN8_ENTHI (+5)		29 kDa			2
1941	Uncharacterized protein OS=Entamoeba histolytica GN=CL6EHI_138180 PE=4 SV=1								A0A175JR09_ENTHI (+5)		112 kDa			2
1942	Uncharacterized protein OS=Entamoeba histolytica GN=CL6EHI_050620 PE=4 SV=1								A0A175JF28_ENTHI (+7)		24 kDa		2
1943	Uncharacterized protein OS=Entamoeba histolytica GN=CL6EHI_175040 PE=4 SV=1								A0A175JKU8_ENTHI (+5)		67 kDa		2
1944	Uncharacterized protein OS=Entamoeba histolytica GN=CL6EHI_079900 PE=4 SV=1								A0A175JQ00_ENTHI (+5)		44 kDa		1
1945	Cbf mak21 family protein OS=Entamoeba histolytica GN=CL6EHI_170290 PE=4 SV=1								A0A175JVX6_ENTHI (+1)		28 kDa		1
1946	Rap ran GTPase-activating protein putative OS=Entamoeba histolytica GN=CL6EHI_196550 PE=4 SV=1								A0A175JYF2_ENTHI (+3)		76 kDa			1
1947	Wd repeat protein OS=Entamoeba histolytica GN=CL6EHI_027730 PE=4 SV=1								A0A175JNK2_ENTHI (+5)		56 kDa		3
1948	Uncharacterized protein OS=Entamoeba histolytica GN=CL6EHI_169940 PE=4 SV=1								A0A175JNF6_ENTHI (+5)		138 kDa		2
1949	Uncharacterized protein OS=Entamoeba histolytica GN=CL6EHI_170180 PE=3 SV=1								A0A175JNH4_ENTHI (+5)		270 kDa			2
1950	Protein kinase putative OS=Entamoeba histolytica GN=CL6EHI_002790 PE=3 SV=1								A0A175K0I3_ENTHI (+5)		55 kDa			1
1951	Uncharacterized protein OS=Entamoeba histolytica GN=CL6EHI_006830 PE=4 SV=1								A0A175JMF8_ENTHI (+6)		42 kDa		1
1952	Uncharacterized protein OS=Entamoeba histolytica GN=CL6EHI_183420 PE=4 SV=1								A0A175JVC0_ENTHI (+4)		25 kDa			1
1953	Leucine rich repeat protein bspa family OS=Entamoeba histolytica GN=CL6EHI_113990 PE=4 SV=1								A0A175JXC2_ENTHI (+4)		127 kDa		2
1954	Protein kinase putative OS=Entamoeba histolytica GN=CL6EHI_155360 PE=4 SV=1								A0A175JHM2_ENTHI (+3)		27 kDa			1
1955	Uncharacterized protein OS=Entamoeba histolytica GN=CL6EHI_067870 PE=4 SV=1								A0A175JEQ5_ENTHI (+5)		127 kDa		2
1956	Uncharacterized protein OS=Entamoeba histolytica GN=CL6EHI_001830 PE=4 SV=1								A0A175JTA1_ENTHI (+4)		56 kDa		2
1957	Uncharacterized protein OS=Entamoeba histolytica GN=EHI_145610 PE=4 SV=1								B1N3Z3_ENTHI (+1)		80 kDa		1
1958	Serine/threonine-protein phosphatase OS=Entamoeba histolytica GN=CL6EHI_010290 PE=3 SV=1								A0A175JJW9_ENTHI (+5)		37 kDa			3
1959	Rab-like GTP-binding protein OS=Entamoeba histolytica GN=RabA PE=2 SV=1								O15786_ENTHI		24 kDa			2
1960	Uncharacterized protein OS=Entamoeba histolytica GN=CL6EHI_182530 PE=4 SV=1								A0A175JG31_ENTHI (+5)		15 kDa		2
1961	Uncharacterized protein OS=Entamoeba histolytica GN=CL6EHI_050540 PE=4 SV=1								A0A175JET4_ENTHI (+5)		88 kDa		2
1962	Uncharacterized protein OS=Entamoeba histolytica GN=EHI_031630 PE=4 SV=1								C4MBA1_ENTHI (+4)		47 kDa		2
1963	Leucine-rich repeat containing protein OS=Entamoeba histolytica GN=CL6EHI_124470 PE=4 SV=1								A0A175JKX1_ENTHI (+5)		77 kDa		1
1964	Diacylglycerol kinase OS=Entamoeba histolytica GN=CL6EHI_129320 PE=3 SV=1								A0A175JYW5_ENTHI (+3)		60 kDa			1
1965	EF-hand calcium-binding domain containing protein OS=Entamoeba histolytica GN=CL6EHI_150550A PE=4 SV=1								A0A175JPE2_ENTHI (+3)		18 kDa		3
1966	Rab family GTPase OS=Entamoeba histolytica GN=CL6EHI_014060 PE=4 SV=1								A0A175JIU0_ENTHI (+8)		22 kDa			1
1967	Protein kinase putative OS=Entamoeba histolytica GN=CL6EHI_092530 PE=3 SV=1								A0A175JG75_ENTHI (+5)		46 kDa		1
1968	Dolichyl-diphosphooligosaccharide--protein glycosyltransferase subunit 1 OS=Entamoeba histolytica PE=2 SV=1								A0A060N1G7_ENTHI (+6)		48 kDa			2
1969	Uncharacterized protein OS=Entamoeba histolytica GN=CL6EHI_022260 PE=4 SV=1								A0A175JY05_ENTHI (+5)		105 kDa			2
1970	Ribosome biogenesis protein nep1 putative OS=Entamoeba histolytica GN=CL6EHI_044610 PE=4 SV=1								A0A175JE41_ENTHI (+5)		25 kDa			1
1971	Uncharacterized protein OS=Entamoeba histolytica GN=CL6EHI_125750 PE=4 SV=1								A0A175JGK5_ENTHI (+5)		50 kDa		3
1972	40S ribosomal protein S20, putative OS=Entamoeba histolytica GN=EHI_140170 PE=3 SV=1								C4M466_ENTHI (+4)		13 kDa		1
1973	Uncharacterized protein OS=Entamoeba histolytica GN=CL6EHI_053860 PE=4 SV=1								A0A175JZT3_ENTHI (+1)		51 kDa			2
1974	Uncharacterized protein OS=Entamoeba histolytica GN=CL6EHI_138760 PE=4 SV=1								A0A175JRC5_ENTHI (+4)		76 kDa		3
1975	Uncharacterized protein OS=Entamoeba histolytica GN=CL6EHI_163570A PE=4 SV=1								A0A175JQJ5_ENTHI (+5)		31 kDa			2
1976	Uncharacterized protein OS=Entamoeba histolytica GN=CL6EHI_011190 PE=4 SV=1								A0A175JVJ4_ENTHI (+5)		54 kDa			3
1977	Uncharacterized protein OS=Entamoeba histolytica GN=CL6EHI_151470 PE=4 SV=1								A0A175JD38_ENTHI (+5)		75 kDa		2
1978	Uncharacterized protein OS=Entamoeba histolytica GN=CL6EHI_009410 PE=4 SV=1								A0A175JK68_ENTHI (+3)		68 kDa			2
1979	Heat shock protein 70 putative OS=Entamoeba histolytica GN=CL6EHI_155490 PE=3 SV=1								A0A175JH11_ENTHI (+2)		62 kDa		2
1980	Uncharacterized protein OS=Entamoeba histolytica GN=CL6EHI_014210 PE=4 SV=1								A0A175JJF4_ENTHI (+2)		44 kDa		3
1981	Uncharacterized protein OS=Entamoeba histolytica GN=CL6EHI_098520 PE=4 SV=1								A0A175JI88_ENTHI (+4)		33 kDa		3
1982	Uncharacterized protein OS=Entamoeba histolytica GN=CL6EHI_005960 PE=4 SV=1								A0A175JP70_ENTHI (+3)		15 kDa			1
1983	Uncharacterized protein OS=Entamoeba histolytica GN=CL6EHI_008670 PE=4 SV=1								A0A175JM62_ENTHI (+5)		87 kDa		2
1984	Glutamic acid-rich protein putative OS=Entamoeba histolytica GN=CL6EHI_134340 PE=3 SV=1								A0A175JL91_ENTHI (+5)		64 kDa		3
1985	Tartrate dehydrogenase putative OS=Entamoeba histolytica GN=CL6EHI_143560 PE=4 SV=1								A0A175JV91_ENTHI (+5)		41 kDa		1	2
1986	Uncharacterized protein OS=Entamoeba histolytica GN=CL6EHI_068480 PE=4 SV=1								A0A175JEK0_ENTHI (+5)		12 kDa		1	2
1987	Probable ribosome biogenesis protein CL6EHI_100490 OS=Entamoeba histolytica GN=CL6EHI_100490 PE=3 SV=1								A0A175JM63_ENTHI (+5)		27 kDa		1	2
1988	Glycerol kinase putative OS=Entamoeba histolytica GN=CL6EHI_164850 PE=3 SV=1								A0A175JND9_ENTHI (+5)		54 kDa		1	2
1989	Uncharacterized protein OS=Entamoeba histolytica GN=CL6EHI_179200 PE=4 SV=1								A0A175JXM1_ENTHI (+4)		28 kDa		1	2
1990	WD domain containing protein OS=Entamoeba histolytica GN=CL6EHI_130870 PE=4 SV=1								A0A175JJ19_ENTHI (+5)		52 kDa		1	2
1991	Hydrolase tatd family protein OS=Entamoeba histolytica GN=CL6EHI_119490 PE=4 SV=1								A0A175JV62_ENTHI (+5)		35 kDa		1	1
1992	Uncharacterized protein OS=Entamoeba histolytica GN=CL6EHI_c00042 PE=4 SV=1								A0A175JG28_ENTHI (+4)		11 kDa		1	1
1993	Elongation factor 2 kinase putative OS=Entamoeba histolytica GN=CL6EHI_090240 PE=4 SV=1								A0A175JVT9_ENTHI (+5)		46 kDa		1	2
1994	Uncharacterized protein OS=Entamoeba histolytica GN=CL6EHI_081630 PE=4 SV=1								A0A175JT97_ENTHI (+4)		20 kDa		1	1
1995	Uncharacterized protein OS=Entamoeba histolytica GN=CL6EHI_105120 PE=4 SV=1								A0A175JMC7_ENTHI (+5)		37 kDa		1	1
1996	Uncharacterized protein OS=Entamoeba histolytica GN=CL6EHI_031390 PE=4 SV=1								A0A175JSF4_ENTHI (+5)		20 kDa		1	1
[truncated: 528 more rows]
